# Supplementary material for: Publication rate and citation counts for preprints released during the COVID-19 pandemic: the good, the bad and the ugly
Source: PeerJ. 2021 Mar 3;9:e10927. doi: 10.7717/peerj.10927 (PMC7936563; doi:10.7717/peerj.10927)
Supplement: Supplemental Information 1 [file peerj-09-10927-s001.xlsx]

## Sheet: Results
Number	DOI	Date of posting in preprint server	Publication Types	Source	Title	Authors	System ID	Link to Source	Citation count as preprint (Crossref)	Code relation (is preprint of)	Publication status 1: published 2: not published	Date of publication (data available online on scholarly journal)	DOI of published version	Days from date of posting on preprint server to date of publication on journal	Citation count of published version	DATE OF SEARCH	Days from date of posting to date of search	Columna1
7	10.1101/2020.05.28.120642	2020-05-31	Preprint	bioRxiv	Molecules inhibit the enzyme activity of 3-chymotrypsin-like cysteine protease of SARS-CoV-2 virus: the experimental and theory studies	He, Zhesheng;Zhao, Wencong;Niu, Wenchao;Gao, Xuejiao;Gao, Xingfa;Gong, Yong;Gao, Xueyun	10.1101/2020.05.28.120642	Source	0	NO	2						-43982
9	10.1101/2020.05.30.125740	2020-05-31	Preprint	bioRxiv	Synonymous sites in SARS-CoV-2 genes display trends affecting translational efficiency	Huang, Qingsheng;Gao, Huan;Zheng, Lingling;Chen, Xiujuan;Huang, Shuai;Liang, Huiying	10.1101/2020.05.30.125740	Source	0	NO	2						-43982
10	10.1101/2020.05.30.125856	2020-05-31	Preprint	bioRxiv	Sofosbuvir protects human brain organoids against SARS-CoV-2	Mesci, Pinar;Macia, Angela;Saleh, Aurian;Martin Sancho, Laura;Yin, Xin;Snethlage, Cedric;Avansini, Simoni;Chanda, Sumit K;Muotri, Alysson	10.1101/2020.05.30.125856	Source	0	NO	2						-43982
11	10.1101/2020.05.31.116061	2020-05-31	Preprint	bioRxiv	Origin and cross-species transmission of bat coronaviruses in China	Latinne, Alice;Hu, Ben;Olival, Kevin J;Zhu, Guangjian;Zhang, Libiao;Li, Hongying;Chmura, Aleksei A;Field, Hume E;Zambrana Torrelio, Carlos;Epstein, Jonathan H;Li, Bei;Zhang, Wei;Wang, Lin Fa;Shi, Zheng Li;Daszak, Peter	10.1101/2020.05.31.116061	Source	6	NO	2						-43982
12	10.1101/2020.05.31.125302	2020-05-31	Preprint	bioRxiv	Assignment of coronavirus spike protein site-specific glycosylation using GlycReSoft	Klein, Joshua A;Zaia, Joseph	10.1101/2020.05.31.125302	Source	1	NO	2						-43982
13	10.1101/2020.05.31.126136	2020-05-31	Preprint	bioRxiv	A distinct phylogenetic cluster of Indian SARS-CoV-2 isolates	Banu, Sofia;Jolly, Bani;Mukherjee, Payel;Singh, Priya;Khan, Shagufta;Zaveri, Lamuk;Shambhavi, Sakshi;Gaur, Namami;Mishra, Rakesh K;Scaria, Vinod;Sowpati, Divya Tej	10.1101/2020.05.31.126136	Source	2	NO	2						-43982
14	10.1101/2020.03.31.013268	2020-05-30	Preprint	bioRxiv	SARS-CoV-2 receptor and entry genes are expressed by sustentacular cells in the human olfactory neuroepithelium	Fodoulian, Leon;Tuberosa, Joel;Rossier, Daniel;Boillat, Madlaina;Kan, Chenda;Pauli, Veronique;Egervari, Kristof;Lobrinus, Johannes A;Landis, Basile N;Carleton, Alan;Rodriguez, Ivan	10.1101/2020.03.31.013268	Source	15	NO	2						-43981
15	10.1101/2020.04.13.038752	2020-05-30	Preprint	bioRxiv	Bioinformatic characterization of angiotensin-converting enzyme 2, the entry receptor for SARS-CoV-2	Barker, Harlan;Parkkila, Seppo	10.1101/2020.04.13.038752	Source	2	NO	2						-43981
21	10.1101/2020.05.26.115923	2020-05-30	Preprint	bioRxiv	T-cell hyperactivation and paralysis in severe COVID-19 infection revealed by single-cell analysis	Kalfaoglu, Bahire;Almeida Santos, Jose;Tye, Chanidapa Adele;Satou, Yorifumi;Ono, Masahiro	10.1101/2020.05.26.115923	Source	1	NO	2						-43981
22	10.1101/2020.05.26.118208	2020-05-30	Preprint	bioRxiv	Characterization of accessory genes in coronavirus genomes	Michel, Christian J;Mayer, Claudine;Poch, Olivier;Thompson, Julie D	10.1101/2020.05.26.118208	Source	0	NO	2						-43981
24	10.1101/2020.05.27.119255	2020-05-30	Preprint	bioRxiv	Head-to-head comparison of four antigen-based rapid detection tests for the diagnosis of SARS-CoV-2 in respiratory samples	Weitzel, Thomas;Legarraga, Paulette;Iruretagoyena, Mirentxu;Pizarro, Gabriel;Vollrath, Valeska;Araos, Rafael;Munita, Jose M;Porte, Lorena	10.1101/2020.05.27.119255	Source	1	NO	2						-43981
25	10.1101/2020.05.27.120238	2020-05-30	Preprint	bioRxiv	One enzyme reverse transcription qPCR using Taq DNA polymerase	Bhadra, Sanchita;Maranhao, Andre C;Ellington, Andrew D	10.1101/2020.05.27.120238	Source	0	NO	2						-43981
26	10.1101/2020.05.27.120402	2020-05-30	Preprint	bioRxiv	Genomic analysis of early SARS-CoV-2 strains introduced in Mexico	Taboada, Blanca;Vazquez Perez, Joel Armando;Medina, Jose Esteban Munoz;Cervantes, Pilar Ramos;Escalera Zamudio, Marina;Boukadida, Celia;Sanchez Flores, Alejandro;Isa, Pavel;Condado, Edgar Mendieta;Martinez Orozco, Jose Arturo;Becerril Vargas, Eduardo;Salas Hernandez, Jorge;Grande, Ricardo;Gonzalez Torres, Carolina;Gaytan Cervantes, Francisco Javier;Vazquez, Gloria;Pulido, Francisco;Rodriguez, Adn…	10.1101/2020.05.27.120402	Source	0	NO	2						-43981
48	10.1101/2020.05.29.124610	2020-05-30	Preprint	bioRxiv	COVID-3D: An online resource to explore the structural distribution of genetic variation in SARS-CoV-2 and its implication on therapeutic development	Portelli, Stephanie;Olshansky, Moshe;Rodrigues, Carlos H M;D Souza, Elston N;Myung, Yoochan;Silk, Michael;Alavi, Azadeh;Pires, Douglas E V;Ascher, David B	10.1101/2020.05.29.124610	Source	0	NO	2						-43981
49	10.1101/2020.05.29.124776	2020-05-30	Preprint	bioRxiv	Validation and Performance Comparison of Three SARS-CoV-2 Antibody Assays	Paiva, Kimberly J;Grisson, Ricky D;Chan, Philip A;Lonks, John R;King, Ewa;Huard, Richard C;Pytel Parenteau, Diane L;Nam, Ga Hie;Yakirevich, Evgeny;Lu, Shaolei	10.1101/2020.05.29.124776	Source	0	NO	2						-43981
59	10.1101/2020.05.30.125484	2020-05-30	Preprint	bioRxiv	Structure-based Design of Prefusion-stabilized SARS-CoV-2 Spikes	Hsieh, Ching Lin;Goldsmith, Jory A;Schaub, Jeffrey M;Di Venere, Andrea M;Kuo, Hung Che;Javanmardi, Kamyab;Le, Kevin C;Wrapp, Daniel;Lee, Alison Gene Wei;Liu, Yutong;Chou, Chia Wei;Byrne, Patrick O;Hjorth, Christy K;Johnson, Nicole V;Ludes Meyers, John;Nguyen, Annalee W;Park, Juyeon;Wang, Nianshuang;Amengor, Dzifa;Maynard, Jennifer A;Finkelstein, Ilya J;Mclellan, Jason S	10.1101/2020.05.30.125484	Source	8	NO	2						-43981
67	10.1101/564112	2020-05-30	Preprint	bioRxiv	Keratin-Based Epidermal Green Autofluorescence is a Common Biomarker of Organ Injury	Zhang, Mingchao;Li, Yujia;Wang, Jiucun;Tang, Huiru;Yang, Zhong;Wu, Danhong;He, Hao;Tao, Yue;Yang, Zhaoxia;Maharjan, Dhruba Tara;Wang, Sijia;Chen, Xingdong;Jin, Li;Ying, Weihai	10.1101/564112	Source	2	NO	2						-43981
116	10.1101/2020.05.11.089896	2020-05-29	Preprint	bioRxiv	Performance of Abbott ID NOW COVID-19 rapid nucleic acid amplification test in nasopharyngeal swabs transported in viral media and dry nasal swabs, in a New York City academic institution	Basu, Atreyee;Zinger, Tatyana;Inglima, Kenneth;Woo, Kar Mun;Atie, Onome;Yurasits, Lauren;See, Benjamin;Aguero Rosenfeld, Maria E	10.1101/2020.05.11.089896	Source	1	NO	2						-43980
134	10.1101/2020.05.27.120410	2020-05-29	Preprint	bioRxiv	Efficacy of a novel SARS-CoV-2 detection kit without RNA extraction and purification	Fukumoto, Tatsuya;Iwasaki, Sumio;Fujisawa, Shinichi;Hayasaka, Kasumi;Sato, Kaori;Oguri, Satoshi;Taki, Keisuke;Nakakubo, Sho;Kamada, Keisuke;Yamashita, Yu;Konno, Satoshi;Nishida, Mutsumi;Sugita, Junichi;Teshima, Takanori	10.1101/2020.05.27.120410	Source	0	NO	2						-43980
159	10.1101/2020.05.28.118059	2020-05-29	Preprint	bioRxiv	An enhanced isothermal amplification assay for viral detection	Qian, Jason;Boswell, Sarah A;Chidley, Christopher;Lu, Zhi Xiang;Pettit, Mary E;Gaudio, Benjamin L;Fajnzylber, Jesse M;Ingram, Ryan T;Ward, Rebecca H;Li, Jonathan Z;Springer, Michael	10.1101/2020.05.28.118059	Source	0	NO	2						-43980
160	10.1101/2020.05.28.120162	2020-05-29	Preprint	bioRxiv	Plasmin cascade mediates thrombolytic events in SARS-CoV-2 infection via complement and platelet-activating systems	Mukund, Kavitha;Mathee, Kalai;Subramaniam, Shankar	10.1101/2020.05.28.120162	Source	1	NO	2						-43980
161	10.1101/2020.05.28.120998	2020-05-29	Preprint	bioRxiv	Pathogenesis, transmission and response to re-exposure of SARS-CoV-2 in domestic cats	Bosco Lauth, Angela M;Hartwig, Airn E;Porter, Stephanie M;Gordy, Paul W;Nehring, Mary;Byas, Alex D;Vande Woude, Sue;Ragan, Izabela K;Maison, Rachel M;Bowen, Richard A	10.1101/2020.05.28.120998	Source	0	NO	2						-43980
162	10.1101/2020.05.28.121533	2020-05-29	Preprint	bioRxiv	Structures of human antibodies bound to SARS-CoV-2 spike reveal common epitopes and recurrent features of antibodies	Barnes, Christopher O;West, Anthony P;Huey Tubman, Kathryn E;Hoffmann, Magnus A G;Sharaf, Naima G;Hoffman, Pauline R;Koranda, Nicholas;Gristick, Harry B;Gaebler, Christian;Muecksch, Frauke;Lorenzi, Julio C Cetrulo;Finkin, Shlomo;Hagglof, Thomas;Hurley, Arlene;Millard, Katrina G;Weisblum, Yiska;Schmidt, Fabian;Hatziioannou, Theodora;Bieniasz, Paul D;Caskey, Marina;Robbiani, Davide F;Nussenzweig, M…	10.1101/2020.05.28.121533	Source	0	NO	2						-43980
163	10.1101/2020.05.28.122291	2020-05-29	Preprint	bioRxiv	SARS-CoV-2 infection induces EMT-like molecular changes, including ZEB1-mediated repression of the viral receptor ACE2, in lung cancer models	Allison Stewart, C;Gay, Carl M;Ramkumar, Kavya;Cargill, Kasey R;Cardnell, Robert J;Nilsson, Monique B;Heeke, Simon;Park, Elizabeth M;Kundu, Samrat T;Diao, Lixia;Wang, Qi;Shen, Li;Xi, Yuanxin;Corte, Carminia Maria Della;Fan, Youhong;Kundu, Kiran;Pickering, Curtis R;Johnson, Faye M;Zhang, Jianjun;Kadara, Humam;Minna, John D;Gibbons, Don L;Wang, Jing;Heymach, John V;Byers, Lauren Averett	10.1101/2020.05.28.122291	Source	2	NO	2						-43980
164	10.1101/2020.05.28.122374	2020-05-29	Preprint	bioRxiv	ACE2 expression in human dorsal root ganglion sensory neurons: implications for SARS-CoV-2 virus-induced neurological effects	Shiers, Stephanie;Ray, Pradipta R;Wangzhou, Andi;Tatsui, Claudio Esteves;Rhines, Larry;Li, Yan;Uhelski, Megan L;Dougherty, Patrick M;Price, Theodore J	10.1101/2020.05.28.122374	Source	0	NO	2						-43980
165	10.1101/2020.05.28.122671	2020-05-29	Preprint	bioRxiv	Optimized pseudotyping conditions for the SARS-COV2 Spike glycoprotein	Johnson, Marc C;Lyddon, Terri D;Suarez, Reinier;Salcedo, Braxton;Le Pique, Mary;Graham, Maddie;Ricana, Clifton;Robinson, Carolyn;Ritter, Detlef G	10.1101/2020.05.28.122671	Source	0	NO	2						-43980
168	10.1101/2020.05.29.122358	2020-05-29	Preprint	bioRxiv	Comparison of Different Kits for SARS-CoV-2 RNA Extraction Marketed in Brazil	Eisen, Ana Karolina Antunes;Demoliner, Meriane;Gularte, Juliana Schons;Hansen, Alana Witt;Schallenberger, Karoline;Mallmann, Larissa;Hermann, Bruna Saraiva;Heldt, Fagner Henrique;Almeida, Paula Rodrigues De;Fleck, Juliane Deise;Spilki, Fernando Rosado	10.1101/2020.05.29.122358	Source	0	NO	2						-43980
169	10.1101/2020.05.29.122986	2020-05-29	Preprint	bioRxiv	Risk factors associated with mortality in hospitalized patients with SARS-CoV-2 infection. A prospective, longitudinal, unicenter study in Reus, Spain	Iftimie, Simona;Lopez Azcona, Ana F;Vicente Miralles, Manuel;Descarrega Reina, Ramon;Hernandez Aguilera, Anna;Riu, Francesc;Simo, Josep M;Garrido, Pedro;Joven, Jorge;Camps, Jordi;Castro, Antoni	10.1101/2020.05.29.122986	Source	0	NO	2						-43980
170	10.1101/2020.05.29.123190	2020-05-29	Preprint	bioRxiv	Impact of emerging mutations on the dynamic properties the SARS-CoV-2 main protease: an in silico investigation	Amamuddy, Olivier Sheik;Verkhivker, Gennady M;Bishop, Ozlem Tastan	10.1101/2020.05.29.123190	Source	0	NO	2						-43980
171	10.1101/2020.05.29.123455	2020-05-29	Preprint	bioRxiv	The representation of women as authors of submissions to ecology journals during the COVID-19 pandemic	Fox, Charles W	10.1101/2020.05.29.123455	Source	0	NO	2						-43980
172	10.1101/2020.05.29.123513	2020-05-29	Preprint	bioRxiv	CD147 (BSG) but not ACE2 expression is detectable in vascular endothelial cells within single cell RNA sequencing datasets derived from multiple tissues in healthy individuals	Ganier, C;Du Harpur, X;Harun, N;Wan, B;Arthurs, C;Luscombe, N M;Watt, F M;Lynch, M D	10.1101/2020.05.29.123513	Source	0	NO	2						-43980
173	10.1101/2020.05.29.123810	2020-05-29	Preprint	bioRxiv	Dose-dependent response to infection with SARS-CoV-2 in the ferret model: evidence of protection to re-challenge	Ryan, Kathryn A;Bewley, Kevin R;Fotheringham, Susan A;Brown, Phillip;Hall, Yper;Marriott, Anthony C;Tree, Julia A;Allen, Lauren;Aram, Marilyn J;Brunt, Emily;Buttigieg, Karen R;Cavell, Breeze E;Carter, Daniel P;Cobb, Rebecca;Coombes, Naomi S;Godwin, Kerry J;Gooch, Karen E;Gouriet, Jade;Halkerston, Rachel;Harris, Debbie J;Humphries, Holly E;Hunter, Laura;Ho, Catherine M K;Kennard, Chelsea L;Leung, …	10.1101/2020.05.29.123810	Source	2	NO	2						-43980
174	10.1101/2020.05.29.123976	2020-05-29	Preprint	bioRxiv	Temporal evolution and adaptation of SARS-COV 2 codon usage	Dilucca, Maddalena;Forcelloni, Sergio;Georgakilas, Alexandros G;Giansanti, Andrea;Pavlopoulou, Athanasia	10.1101/2020.05.29.123976	Source	2	NO	2						-43980
175	10.1101/2020.05.29.124123	2020-05-29	Preprint	bioRxiv	Development Optimization and Validation of RT-LAMP based COVID-19 Facility in Pakistan	Haq, Farhan;Sharif, Salmaan;Khurshid, Adnan;Shabbir, Imran;Salman, Muhammad;Badar, Nazish;Ikram, Aamir;Ahad, Abdul;Malik, Muhammad Faraz Arshad	10.1101/2020.05.29.124123	Source	0	NO	2						-43980
206	10.1101/2020.03.23.004580	2020-05-28	Preprint	bioRxiv	Identify potent SARS-CoV-2 main protease inhibitors via accelerated free energy perturbation-based virtual screening of existing drugs	Li, Zhe;Li, Xin;Huang, Yi You;Wu, Yaoxing;Liu, Runduo;Zhou, Lingli;Lin, Yuxi;Wu, Deyan;Zhang, Lei;Liu, Hao;Xu, Ximing;Yu, Kunqian;Zhang, Yuxia;Cui, Jun;Zhan, Chang Guo;Wang, Xin;Luo, Hai Bin	10.1101/2020.03.23.004580	Source	2	NO	2						-43979
208	10.1101/2020.04.26.063032	2020-05-28	Preprint	bioRxiv	Coronavirus, as a source of pandemic pathogens	Konishi, T	10.1101/2020.04.26.063032	Source	0	NO	2						-43979
210	10.1101/2020.04.30.071027	2020-05-28	Preprint	bioRxiv	Insurgence and worldwide diffusion of genomic variants in SARS-CoV-2 genomes	Comandatore, Francesco;Chiodi, Alice;Gabrieli, Paolo;Biffignandi, Gherard Batisti;Perini, Matteo;Ricagno, Stefano;Mascolo, Elia;Petazzoni, Greta;Ramazzotti, Matteo;Rimoldi, Sara Giordana;Gismondo, Maria Rita;Micheli, Valeria;Sassera, Davide;Gaiarsa, Stefano;Bandi, Claudio;Brilli, Matteo	10.1101/2020.04.30.071027	Source	1	NO	2						-43979
216	10.1101/2020.05.16.091520	2020-05-28	Preprint	bioRxiv	The SARS-CoV-2 cytopathic effect is blocked with autophagy modulators	Gorshkov, Kirill;Chen, Catherine Z;Bostwick, Robert;Rasmussen, Lynn;Xu, Miao;Pradhan, Manisha;Tran, Bruce Nguyen;Zhu, Wei;Shamim, Khalida;Huang, Wenwei;Hu, Xin;Shen, Min;Klumpp Thomas, Carleen;Itkin, Zina;Shinn, Paul;Simeonov, Anton;Michael, Sam;Hall, Matthew D;Lo, Donald C;Zheng, Wei	10.1101/2020.05.16.091520	Source	2	NO	2						-43979
219	10.1101/2020.05.19.104117	2020-05-28	Preprint	bioRxiv	Human IgG neutralizing monoclonal antibodies block SARS-CoV-2 infection	Wan, Jinkai;Xing, Shenghui;Ding, Longfei;Wang, Yongheng;Zhu, Dandan;Rong, Bowen;Wang, Siqing;Chen, Kun;He, Chenxi;Yuan, Songhua;Qiu, Chengli;Zhao, Chen;Zhang, Xiaoyan;Wang, Xiangxi;Lu, Yanan;Xu, Jianqing;Lan, Fei	10.1101/2020.05.19.104117	Source	0	NO	2						-43979
221	10.1101/2020.05.21.108563	2020-05-28	Preprint	bioRxiv	SARS-CoV-2 mutations and where to find them: An in silico perspective of structural changes and antigenicity of the Spike protein	Goncalves, Ricardo Lemes;Leite, Tulio Cesar Rodrigues;Dias, Bruna De Paula;Caetano, Camila Carla Da Silva;Souza, Ana Clara Gomes De;Batista, Ubiratan Da Silva;Barbosa, Camila Cavadas;Reyes Sandoval, Arturo;Coelho, Luiz Felipe Leomil;Silva, Breno De Mello	10.1101/2020.05.21.108563	Source	0	NO	2						-43979
222	10.1101/2020.05.21.108605	2020-05-28	Preprint	bioRxiv	Mechanistic insights into ventricular arrhythmogenesis of hydroxychloroquine and azithromycin for the treatment of COVID-19	Wang, Gongxin;Lu, Chieh Ju;Trafford, Andrew W;Tian, Xiaohui;Flores, Hannali M;Maj, Piotr;Zhang, Kevin;Niu, Yanhong;Wang, Luxi;Du, Yimei;Ji, Xinying;Xu, Yanfang;Wu, Lin;Li, Dan;Herring, Neil;Paterson, David;Huang, Christopher L H;Zhang, Henggui;Lei, Ming;Hao, Guoliang	10.1101/2020.05.21.108605	Source	0	NO	2						-43979
225	10.1101/2020.05.23.104919	2020-05-28	Preprint	bioRxiv	In silico Proteome analysis of Severe acute respiratory syndrome coronavirus 2 (SARS-CoV-2)	Baruah, Chittaranjan;Devi, Papari;Sharma, Dhirendra K	10.1101/2020.05.23.104919	Source	0	NO	2						-43979
227	10.1101/2020.05.26.118190	2020-05-28	Preprint	bioRxiv	Comparison of the NeuMoDX, Diasorin Simplexa, Cepheid and Roche CDC SARS-CoV 2 EUA assays using nasopharyngeal/nasal swabs in universal transport media (UTM) and sputum and tracheal aspirates	Tibbetts, Robert;Callahan, Kathy;Rofoo, Kareem;Zarbo, Richard J;Samuel, Linoj	10.1101/2020.05.26.118190	Source	0	NO	2						-43979
236	10.1101/2020.05.27.120204	2020-05-28	Preprint	bioRxiv	Optimizing high-yield production of SARS-CoV-2 soluble spike trimers for serology assays	Esposito, Dominic;Mehalko, Jennifer;Drew, Matthew;Snead, Kelly;Wall, Vanessa;Taylor, Troy;Frank, Peter;Denson, John Paul;Hong, Min;Gulten, Gulcin;Sadtler, Kaitlyn;Messing, Simon;Gillette, William	10.1101/2020.05.27.120204	Source	0	NO	2						-43979
242	10.1101/2020.05.28.119131	2020-05-28	Preprint	bioRxiv	Integrated sample inactivation, amplification, and Cas13-based detection of SARS-CoV-2	Arizti Sanz, Jon;Freije, Catherine A;Stanton, Alexandra C;Boehm, Chloe K;Petros, Brittany A;Siddiqui, Sameed;Shaw, Bennett M;Adams, Gordon;Kosoko Thoroddsen, Tinna Solveig F;Kemball, Molly E;Gross, Robin;Wronka, Loni;Caviness, Katie;Hensley, Lisa E;Bergman, Nicholas H;Macinnis, Bronwyn L;Lemieux, Jacob E;Sabeti, Pardis C;Myhrvold, Cameron	10.1101/2020.05.28.119131	Source	0	NO	2						-43979
243	10.1101/2020.05.28.120444	2020-05-28	Preprint	bioRxiv	Assessment of Inactivation Procedures for SARS-CoV-2	Auerswald, Heidi;Yann, Sokhoun;Dul, Sokha;In, Saraden;Dussart, Philippe;Martin, Nicholas J;Karlsson, Erik A;Garcia Rivera, Jose A	10.1101/2020.05.28.120444	Source	0	NO	2						-43979
244	10.1101/2020.05.28.120667	2020-05-28	Preprint	bioRxiv	Evaluation of commercial qPCR kits for detection of SARS-CoV-2 in pooled samples	Petrovan, Vlad;Vrajmasu, Virgil;Dimon, Paula;Zaulet, Mihaela	10.1101/2020.05.28.120667	Source	0	NO	2						-43979
245	10.1101/2020.05.28.120709	2020-05-28	Preprint	bioRxiv	“Monoclonal-type” plastic antibodies for SARS-CoV-2 based on Molecularly Imprinted Polymers	Parisi, Ortensia Ilaria;Dattilo, Marco;Patitucci, Francesco;Malivindi, Rocco;Pezzi, Vincenzo;Perrotta, Ida;Ruffo, Mariarosa;Amone, Fabio;Puoci, Francesco	10.1101/2020.05.28.120709	Source	2	NO	2						-43979
246	10.1101/2020.05.28.121640	2020-05-28	Preprint	bioRxiv	Single-dose replicating RNA vaccine induces neutralizing antibodies against SARS-CoV-2 in nonhuman primates	Erasmus, Jesse H;Khandhar, Amit P;Walls, Alexandra C;Hemann, Emily A;O Connor, Megan A;Murapa, Patience;Archer, Jacob;Leventhal, Shanna;Fuller, Jim;Lewis, Thomas;Draves, Kevin E;Randall, Samantha;Guerriero, Kathryn A;Duthie, Malcolm S;Carter, Darrick;Reed, Steven G;Hawman, David W;Feldmann, Heinz;Gale, Michael;Veesler, David;Berglund, Peter;Fuller, Deborah Heydenburg	10.1101/2020.05.28.121640	Source	1	NO	2						-43979
247	10.1101/2020.05.28.121889	2020-05-28	Preprint	bioRxiv	Comprehensive Transcriptomic Analysis of COVID-19 Blood, Lung, and Airway	Daamen, Andrea R;Bachali, Prathyusha;Owen, Katherine A;Kingsmore, Kathryn M;Hubbard, Erika L;Labonte, Adam C;Robl, Robert;Shrotri, Sneha;Grammer, Amrie C;Lipsky, Peter E	10.1101/2020.05.28.121889	Source	1	NO	2						-43979
248	10.1101/2020.05.28.122143	2020-05-28	Preprint	bioRxiv	Phylogenetic clustering of the Indian SARS-CoV-2 genomes reveals the presence of distinct clades of viral haplotypes among states	Bhattacharjee, Bornali;Pandit, Bhaswati	10.1101/2020.05.28.122143	Source	0	NO	2						-43979
295	10.1101/2020.05.15.097501	2020-05-27	Preprint	bioRxiv	Traffic-derived particulate matter and angiotensin-converting enzyme 2 expression in human airway epithelial cells	Miyashita, L;Foley, G;Semple, S;Grigg, J	10.1101/2020.05.15.097501	Source	0	NO	2						-43978
313	10.1101/2020.05.26.115261	2020-05-27	Preprint	bioRxiv	Angiotensin-converting enzyme 2, a SARS-CoV-2 receptor, is upregulated by interleukin-6 via STAT3 signaling in rheumatoid synovium	Mokuda, Sho;Tokunaga, Tadahiro;Masumoto, Junya;Sugiyama, Eiji	10.1101/2020.05.26.115261	Source	0	NO	2						-43978
314	10.1101/2020.05.26.115832	2020-05-27	Preprint	bioRxiv	Different pattern of pre-existing SARS-COV-2 specific T cell immunity in SARS-recovered and uninfected individuals	Bert, Nina Le;Tan, Anthony T;Kunasegaran, Kamini;Tham, Christine Y L;Hafezi, Morteza;Chia, Adeline;Chng, Melissa;Lin, Meiyin;Tan, Nicole;Linster, Martin;Chia, Wan Ni;Chen, Mark I Cheng;Wang, Lin Fa;Ooi, Eng Eong;Kalimuddin, Shirin;Tambyah, Paul Anantharajal;Low, Jenny Guek Hong;Tan, Yee Joo;Bertoletti, Antonio	10.1101/2020.05.26.115832	Source	6	NO	2						-43978
315	10.1101/2020.05.26.117549	2020-05-27	Preprint	bioRxiv	Development and validation of IMMUNO-COV™: a high-throughput clinical assay for detecting antibodies that neutralize SARS-CoV-2	Vandergaast, Rianna;Carey, Timothy;Reiter, Samantha;Lech, Patrycja;Gnanadurai, Clement;Tesfay, Mulu;Buehler, Jason;Suksanpaisan, Lukkana;Naik, Shruthi;Brunton, Bethany;Recker, Jordan;Haselton, Michelle;Ziegler, Christopher;Roesler, Anne;Mills, John R;Theel, Elitza;Weaver, Scott C;Rafael, Grace;Roforth, Matthew M;Jerde, Calvin;Tran, Sheryl;Diaz, Rosa Maria;Bexon, Alice;Baum, Alina;Kyratsous, Chris…	10.1101/2020.05.26.117549	Source	0	NO	2						-43978
316	10.1101/2020.05.26.118133	2020-05-27	Preprint	bioRxiv	Assessment of sample pooling for clinical SARS-CoV-2 testing	Griesemer, Sara B;Slyke, Greta Van;George, Kirsten St	10.1101/2020.05.26.118133	Source	0	NO	2						-43978
337	10.1101/2020.05.27.118117	2020-05-27	Preprint	bioRxiv	Crystallographic and electrophilic fragment screening of the SARS-CoV-2 main protease	Douangamath, Alice;Fearon, Daren;Gehrtz, Paul;Krojer, Tobias;Lukacik, Petra;David Owen, C;Resnick, Efrat;Strain Damerell, Claire;Aimon, Anthony;Abranyi Balogh, Peter;Brandao Neto, Jose;Carbery, Anna;Davison, Gemma;Dias, Alexandre;Downes, Thomas D;Dunnett, Louise;Fairhead, Michael;Firth, James D;Paul Jones, S;Keely, Aaron;Keseru, Gyorgy M;Klein, Hanna F;Martin, Mathew P;Noble, Martin E M;O Brien, …	10.1101/2020.05.27.118117	Source	0	NO	2						-43978
338	10.1101/2020.05.27.118414	2020-05-27	Preprint	bioRxiv	Finding disease modules for cancer and COVID-19 in gene co-expression networks with the Core&amp;Peel method	Lucchetta, M;Pellegrini, M	10.1101/2020.05.27.118414	Source	0	NO	2						-43978
339	10.1101/2020.05.27.118752	2020-05-27	Preprint	bioRxiv	SARS-CoV-2 envelope protein topology in eukaryotic membranes	Duart, Gerard;Garcia Murria, Ma Jesus;Grau, Brayan;Acosta Caceres, Jose M;Martinez Gil, Luis;Mingarro, Ismael	10.1101/2020.05.27.118752	Source	0	NO	2						-43978
340	10.1101/2020.05.27.118893	2020-05-27	Preprint	bioRxiv	Mouse model of SARS-CoV-2 reveals inflammatory role of type I interferon signaling	Israelow, Benjamin;Song, Eric;Mao, Tianyang;Lu, Peiwen;Meir, Amit;Liu, Feimei;Alfajaro, Mia Madel;Wei, Jin;Dong, Huiping;Homer, Robert J;Ring, Aaron;Wilen, Craig B;Iwasaki, Akiko	10.1101/2020.05.27.118893	Source	7	NO	2						-43978
341	10.1101/2020.05.27.119610	2020-05-27	Preprint	bioRxiv	Assessment of ACE2, CXCL10 and Their co-expressed Genes: An In-silico Approach to Evaluate the Susceptibility and Fatality of Lung Cancer Patients towards COVID-19 Infection	Mahmood, Tousif Bin;Chowdhury, Afrin Sultana;Hasan, Mehedee;Aakil, Md Mezbah Ul Islam;Hossan, Mohammad Imran	10.1101/2020.05.27.119610	Source	0	NO	2						-43978
364	10.1101/2020.04.25.060947	2020-05-26	Preprint	bioRxiv	MINERVA: A facile strategy for SARS-CoV-2 whole genome deep sequencing of clinical samples	Chen, Chen;Li, Jizhou;Di, Lin;Jing, Qiuyu;Du, Pengcheng;Song, Chuan;Li, Jiarui;Li, Qiong;Cao, Yunlong;Sunney Xie, X;Wu, Angela R;Zeng, Hui;Huang, Yanyi;Wang, Jianbin	10.1101/2020.04.25.060947	Source	0	NO	2						-43977
366	10.1101/2020.04.28.066977	2020-05-26	Preprint	bioRxiv	Controlling the SARS-CoV-2 outbreak, insights from large scale whole genome sequences generated across the world	Phelan, Jody;Deelder, Wouter;Ward, Daniel;Campino, Susana;Hibberd, Martin L;Clark, Taane G	10.1101/2020.04.28.066977	Source	5	NO	2						-43977
367	10.1101/2020.05.07.083048	2020-05-26	Preprint	bioRxiv	A simple RNA preparation method for SARS-CoV-2 detection by RT-qPCR	Wozniak, Aniela;Cerda, Ariel;Ibarra Henriquez, Catalina;Sebastian, Valentina;Armijo, Grace;Lamig, Liliana;Miranda, Carolina;Lagos, Marcela;Solari, Sandra;Guzman, Ana Maria;Quiroga, Teresa;Hitschfeld, Susan;Riveras, Eleodoro;Ferres, Marcela;Gutierrez, Rodrigo A;Garcia, Patricia	10.1101/2020.05.07.083048	Source	0	NO	2						-43977
429	10.1101/2020.05.23.112284	2020-05-26	Preprint	bioRxiv	SciSight: Combining faceted navigation and research group detection for COVID-19 exploratory scientific search	Hope, Tom;Portenoy, Jason;Vasan, Kishore;Borchardt, Jonathan;Horvitz, Eric;Weld, Daniel S;Hearst, Marti A;West, Jevin	10.1101/2020.05.23.112284	Source	0	NO	2						-43977
473	10.1101/2020.05.25.114199	2020-05-26	Preprint	bioRxiv	The novel Coronavirus enigma: Phylogeny and mutation analyses of SARS-CoV-2 viruses circulating in India during early 2020	Banerjee, Anindita;Sarkar, Rakesh;Mitra, Suvrotoa;Lo, Mahadeb;Dutta, Shanta;Chawla Sarkar, Mamta	10.1101/2020.05.25.114199	Source	0	NO	2						-43977
474	10.1101/2020.05.25.115774	2020-05-26	Preprint	bioRxiv	Alveolar early progenitors in the aged human lung have increased expression of ACE2 accompanied with genes involved in beta-amyloid clearance: Indication of SARS-CoV-2 also using soluble ACE2 in aged-lungs to enter ACE2-negative cells	Chaudhri, Virendra K	10.1101/2020.05.25.115774	Source	0	NO	2						-43977
494	10.1101/2020.05.26.115790	2020-05-26	Preprint	bioRxiv	An Immunoinformatics Study to Predict Epitopes in the Envelope Protein of SARS-COV-2	Jakhar, Renu;Gakhar, S K	10.1101/2020.05.26.115790	Source	0	NO	2						-43977
495	10.1101/2020.05.26.116020	2020-05-26	Preprint	bioRxiv	Simeprevir suppresses SARS-CoV-2 replication and synergizes with remdesivir	Lo, Ho Sing;Hui, Kenrie P Y;Lai, Hei Ming;Khan, Khadija Shahed;Kaur, Simranjeet;Li, Zhongqi;Chan, Anthony K N;Cheung, Hayley Hei Yin;Ng, Ka Chun;Ho, John Chi Wang;Chen, Yu Wai;Ma, Bowen;Cheung, Peter Man Hin;Shin, Donghyuk;Wang, Kaidao;Wu, Kuen Phon;Dikic, Ivan;Liang, Po Huang;Zuo, Zhong;Chan, Francis K L;Hui, David S C;Mok, Vincent C T;Wong, Kam Bo;Ko, Ho;Aik, Wei Shen;Chan, Michael C W;Ng, Wai …	10.1101/2020.05.26.116020	Source	0	NO	2						-43977
496	10.1101/2020.05.26.116608	2020-05-26	Preprint	bioRxiv	Structure, function and variants analysis of the androgen-regulated TMPRSS2, a drug target candidate for COVID-19 infection	David, Alessia;Khanna, Tarun;Beykou, Melina;Hanna, Gordon;Sternberg, Michael J E	10.1101/2020.05.26.116608	Source	0	NO	2						-43977
497	10.1101/2020.05.26.116780	2020-05-26	Preprint	bioRxiv	Study of cell to cell transmission of SARS CoV 2 virus particle using gene network from microarray data	Basu, Anamika;Sarkar, Anasua;Maulik, Ujjwal	10.1101/2020.05.26.116780	Source	0	NO	2						-43977
498	10.1101/2020.05.26.117069	2020-05-26	Preprint	bioRxiv	SARS-CoV-2 genome evolution exposes early human adaptations	Wright, Erik S;Lakdawala, Seema S;Cooper, Vaughn S	10.1101/2020.05.26.117069	Source	0	NO	2						-43977
530	10.1101/2020.05.22.109900	2020-05-25	Preprint	bioRxiv	Broad-spectrum virucidal activity of bacterial secreted lipases against flaviviruses, SARS-CoV-2 and other enveloped viruses	Yu, Xi;Zhang, Liming;Tong, Liangqin;Zhang, Nana;Wang, Han;Yang, Yun;Shi, Mingyu;Xiao, Xiaoping;Zhu, Yibin;Wang, Penghua;Ding, Qiang;Zhang, Linqi;Qin, Chengfeng;Cheng, Gong	10.1101/2020.05.22.109900	Source	0	NO	2						-43976
538	10.1101/2020.05.24.096164	2020-05-25	Preprint	bioRxiv	COVIEdb: A database for potential immune epitopes of coronaviruses	Wu, Jingcheng;Chen, Wenfan;Zhou, Jingjing;Zhao, Wenyi;Chen, Shuqing;Zhou, Zhan	10.1101/2020.05.24.096164	Source	0	NO	2						-43976
539	10.1101/2020.05.24.113043	2020-05-25	Preprint	bioRxiv	Mass Spectrometric detection of SARS-CoV-2 virus in scrapings of the epithelium of the nasopharynx of infected patients via Nucleocapsid N protein	Nikolaev, E N;Mi, Indeykina;Brzhozovskiy, A G;Bugrova, A E;Kononikhin, A S;Starodubtseva, N L;Petrotchenko, E V;Kovalev, G;Borchers, C H;Sukhikh, G T	10.1101/2020.05.24.113043	Source	2	NO	2						-43976
540	10.1101/2020.05.24.113423	2020-05-25	Preprint	bioRxiv	A comparative study of isothermal nucleic acid amplification methods for SARS-CoV-2 detection at point of care	Tran, Diem Hong;Cuong, Hoang Quoc;Tran, Hau Thi;Le, Uyen Phuong;Do, Hoang Dang Khoa;Bui, Le Minh;Hai, Nguyen Duc;Linh, Hoang Thuy;Thao, Nguyen Thi Thanh;Anh, Nguyen Hoang;Hieu, Nguyen Trung;Thang, Cao Minh;Vu, Van Van;Phung, Huong Thi Thu	10.1101/2020.05.24.113423	Source	0	NO	2						-43976
549	10.1101/2020.05.25.114884	2020-05-25	Preprint	bioRxiv	COVID-Align: Accurate online alignment of hCoV-19 genomes using a profile HMM	Lemoine, Frederic;Blassel, Luc;Voznica, Jakub;Gascuel, Olivier	10.1101/2020.05.25.114884	Source	0	NO	2						-43976
587	10.1101/2020.05.24.111823	2020-05-24	Preprint	bioRxiv	The ORF8 Protein of SARS-CoV-2 Mediates Immune Evasion through Potently Downregulating MHC-I	Zhang, Yiwen;Zhang, Junsong;Chen, Yingshi;Luo, Baohong;Yuan, Yaochang;Huang, Feng;Yang, Tao;Yu, Fei;Liu, Jun;Liu, Bingfen;Song, Zheng;Chen, Jingliang;Pan, Ting;Zhang, Xu;Li, Yuzhuang;Li, Rong;Huang, Wenjing;Xiao, Fei;Zhang, Hui	10.1101/2020.05.24.111823	Source	6	NO	2						-43975
588	10.1101/2020.05.24.113175	2020-05-24	Preprint	bioRxiv	Structural basis of SARS-CoV-2 spike protein induced by ACE2	Meirson, Tomer;Bomze, David;Markel, Gal	10.1101/2020.05.24.113175	Source	0	NO	2						-43975
592	10.1101/2020.05.11.089763	2020-05-23	Preprint	bioRxiv	Children’s Hospital Los Angeles COVID-19 Analysis Research Database (CARD) - A Resource for Rapid SARS-CoV-2 Genome Identification Using Interactive Online Phylogenetic Tools	Shen, Lishuang;Maglinte, Dennis;Ostrow, Dejerianne;Pandey, Utsav;Bootwalla, Moiz;Ryutov, Alex;Govindarajan, Ananthanarayanan;Ruble, David;Han, Jennifer;Triche, Timothy J;Bard, Jennifer Dien;Biegel, Jaclyn A;Judkins, Alexander R;Gai, Xiaowu	10.1101/2020.05.11.089763	Source	0	NO	2						-43974
595	10.1101/2020.05.20.106401	2020-05-23	Preprint	bioRxiv	Deep immune profiling of COVID-19 patients reveals patient heterogeneity and distinct immunotypes with implications for therapeutic interventions	Mathew, Divij;Giles, Josephine R;Baxter, Amy E;Greenplate, Allison R;Wu, Jennifer E;Alanio, Cecile;Oldridge, Derek A;Kuri Cervantes, Leticia;Betina Pampena, M;D Andrea, Kurt;Manne, Sasikanth;Chen, Zeyu;Huang, Yinghui Jane;Reilly, John P;Weisman, Ariel R;Ittner, Caroline A G;Kuthuru, Oliva;Dougherty, Jeanette;Nzingha, Kito;Han, Nicholas;Kim, Justin;Pattekar, Ajinkya;Goodwin, Eileen C;Anderson, Eli…	10.1101/2020.05.20.106401	Source	7	NO	2						-43974
605	10.1101/2020.05.21.108035	2020-05-23	Preprint	bioRxiv	Methods of inactivation of SARS-CoV-2 for downstream biological assays	Patterson, Edward I;Prince, Tessa;Anderson, Enyia R;Casas Sanchez, Aitor;Smith, Shirley L;Cansado Utrilla, Cintia;Turtle, Lance;Hughes, Grant L	10.1101/2020.05.21.108035	Source	2	NO	2						-43974
606	10.1101/2020.05.21.108308	2020-05-23	Preprint	bioRxiv	Systemic and mucosal antibody secretion specific to SARS-CoV-2 during mild versus severe COVID-19	Cervia, Carlo;Nilsson, Jakob;Zurbuchen, Yves;Valaperti, Alan;Schreiner, Jens;Wolfensberger, Aline;Raeber, Miro E;Adamo, Sarah;Emmenegger, Marc;Hasler, Sara;Bosshard, Philipp P;Cecco, Elena De;Bachli, Esther;Rudiger, Alain;Stussi Helbling, Melina;Huber, Lars C;Zinkernagel, Annelies S;Schaer, Dominik J;Aguzzi, Adriano;Held, Ulrike;Probst Muller, Elsbeth;Rampini, Silvana K;Boyman, Onur	10.1101/2020.05.21.108308	Source	0	NO	2						-43974
607	10.1101/2020.05.21.109124	2020-05-23	Preprint	bioRxiv	Intestinal inflammation modulates the expression of ACE2 and TMPRSS2 and potentially overlaps with the pathogenesis of SARS-CoV-2 related disease	Suarez Farinas, Mayte;Tokuyama, Minami;Wei, Gabrielle;Huang, Ruiqi;Livanos, Alexandra;Jha, Divya;Levescot, Anais;Kosoy, Roman;Irizar, Haritz;Cording, Sascha;Wang, Wenhui;Ungaro, Ryan;Di Narzo, Antonio;Martinez, Gustavo;Suprun, Maria;Corley, Michael J;Stojmirovic, Aleksandar;Houten, Sander M;Curran, Mark;Brodmerkel, Carrie;Perrigoue, Jacqueline;Friedman, Joshua R;Hao, Ke;Schadt, Eric E;Zhu, Jun;Ko…	10.1101/2020.05.21.109124	Source	1	NO	2						-43974
608	10.1101/2020.05.21.109322	2020-05-23	Preprint	bioRxiv	The emergence of SARS-CoV-2 in Europe and the US	Worobey, Michael;Pekar, Jonathan;Larsen, Brendan B;Nelson, Martha I;Hill, Verity;Joy, Jeffrey B;Rambaut, Andrew;Suchard, Marc A;Wertheim, Joel O;Lemey, Philippe	10.1101/2020.05.21.109322	Source	6	NO	2						-43974
609	10.1101/2020.05.21.109835	2020-05-23	Preprint	bioRxiv	Systemic Effects of Missense Mutations on SARS-CoV-2 Spike Glycoprotein Stability and Receptor Binding Affinity	Teng, Shaolei;Sobitan, Adebiyi;Rhoades, Raina;Liu, Dongxiao;Tang, Qiyi	10.1101/2020.05.21.109835	Source	1	NO	2						-43974
633	10.1101/2020.05.22.111518	2020-05-23	Preprint	bioRxiv	A Modular Microarray Imaging System for Highly Specific COVID-19 Antibody Testing	Hedde, Per Niklas;Abram, Timothy J;Jain, Aarti;Nakajima, Rie;Assis, Rafael Ramiro De;Pearce, Trevor;Jasinskas, Algis;Toosky, Melody N;Khan, Saahir;Felgner, Philip L;Gratton, Enrico;Zhao, Weian	10.1101/2020.05.22.111518	Source	0	NO	2						-43974
637	10.1101/2020.05.23.107334	2020-05-23	Preprint	bioRxiv	Lung epithelial stem cells express SARS-CoV-2 entry factors: implications for COVID-19	Valyaeva, Anna A;Zharikova, Anastasia A;Kasianov, Artem S;Vassetzky, Yegor S;Sheval, Eugene V	10.1101/2020.05.23.107334	Source	0	NO	2						-43974
638	10.1101/2020.05.23.112797	2020-05-23	Preprint	bioRxiv	High-Throughput Human Primary Cell-Based Airway Model for Evaluating Influenza, Coronavirus, or other Respiratory Viruses in vitro	Gard, A L;Maloney, R;Cain, B P;Miller, C R;Luu, R J;Coppeta, J R;Liu, P;Wang, J P;Azizgolshani, H;Fezzie, R F;Balestrini, J L;Isenberg, B C;Finberg, R W;Borenstein, J T	10.1101/2020.05.23.112797	Source	0	NO	2						-43974
679	10.1101/2020.05.13.092619	2020-05-22	Preprint	bioRxiv	Convergent Antibody Responses to SARS-CoV-2 Infection in Convalescent Individuals	Robbiani, Davide F;Gaebler, Christian;Muecksch, Frauke;Lorenzi, Julio C C;Wang, Zijun;Cho, Alice;Agudelo, Marianna;Barnes, Christopher O;Gazumyan, Anna;Finkin, Shlomo;Hagglof, Thomas;Oliveira, Thiago Y;Viant, Charlotte;Hurley, Arlene;Hoffmann, Hans Heinrich;Millard, Katrina G;Kost, Rhonda G;Cipolla, Melissa;Gordon, Kristie;Bianchini, Filippo;Chen, Spencer T;Ramos, Victor;Patel, Roshni;Dizon, Juan…	10.1101/2020.05.13.092619	Source	17	NO	2						-43973
730	10.1101/2020.05.20.107243	2020-05-22	Preprint	bioRxiv	A modular framework for the development of targeted Covid-19 blood transcript profiling panels	Rinchai, Darawan;Kabeer, Basirudeen;Toufiq, Mohammed;Calderone, Zohreh;Deola, Sara;Brummaier, Tobias;Garand, Mathieu;Branco, Ricardo;Baldwin, Nicole;Alfaki, Mohamed;Altman, Matthew;Ballestrero, Alberto;Bassetti, Matteo;Zoppoli, Gabriele;Maria, Andrea De;Tang, Benjamin;Bedognetti, Davide;Chaussabel, Damien	10.1101/2020.05.20.107243	Source	0	NO	2						-43973
739	10.1101/2020.05.21.108043	2020-05-22	Preprint	bioRxiv	Open source 3D printed Ventilation Device	Faryami, Ahmad;Harris, Carolyn A	10.1101/2020.05.21.108043	Source	0	NO	2						-43973
740	10.1101/2020.05.21.109298	2020-05-22	Preprint	bioRxiv	Recombinant SARS-CoV-2 spike proteins for sero-surveillance and epitope mapping	Jegouic, Sophie M;Loureiro, Silvia;Thom, Michelle;Paliwal, Deepa;Jones, Ian M	10.1101/2020.05.21.109298	Source	0	NO	2						-43973
741	10.1101/2020.05.21.109546	2020-05-22	Preprint	bioRxiv	A high-throughput neutralizing antibody assay for COVID-19 diagnosis and vaccine evaluation	Muruato, Antonio E;Fontes Garfias, Camila R;Ren, Ping;Garcia Blanco, Mariano A;Menachery, Vineet D;Xie, Xuping;Shi, Pei Yong	10.1101/2020.05.21.109546	Source	1	NO	2						-43973
742	10.1101/2020.05.21.109637	2020-05-22	Preprint	bioRxiv	Electric-field-driven microfluidics for rapid CRISPR-based diagnostics and its application to detection of SARS-CoV-2	Ramachandran, Ashwin;Huyke, Diego A;Sharma, Eesha;Sahoo, Malaya K;Banaei, Niaz;Pinsky, Benjamin A;Santiago, Juan G	10.1101/2020.05.21.109637	Source	0	NO	2						-43973
746	10.1101/2020.05.22.110932	2020-05-22	Preprint	bioRxiv	Pooling nasopharyngeal swab specimens to increase testing capacity for SARS-CoV-2	Anderson, Cole;Castillo, Fritz;Koenig, Michael;Managbanag, Jim	10.1101/2020.05.22.110932	Source	0	NO	2						-43973
747	10.1101/2020.05.22.111005	2020-05-22	Preprint	bioRxiv	Potently neutralizing human antibodies that block SARS-CoV-2 receptor binding and protect animals	Zost, Seth J;Gilchuk, Pavlo;Case, James Brett;Binshtein, Elad;Chen, Rita E;Reidy, Joseph X;Trivette, Andrew;Nargi, Rachel S;Sutton, Rachel E;Suryadevara, Naveenchandra;Williamson, Lauren E;Chen, Elaine C;Jones, Taylor;Day, Samuel;Myers, Luke;Hassan, Ahmed O;Kafai, Natasha M;Winkler, Emma S;Fox, Julie M;Steinhardt, James J;Ren, Kuishu;Loo, Yueh Ming;Kallewaard, Nicole L;Martinez, David R;Schafer, …	10.1101/2020.05.22.111005	Source	6	NO	2						-43973
801	10.1101/2020.03.31.016048	2020-05-21	Preprint	bioRxiv	The protein expression profile of ACE2 in human tissues	Hikmet, Feria;Mear, Loren;Edvinsson, Asa;Micke, Patrick;Uhlen, Mathias;Lindskog, Cecilia	10.1101/2020.03.31.016048	Source	18	NO	2						-43972
804	10.1101/2020.05.03.074567	2020-05-21	Preprint	bioRxiv	Large scale genomic analysis of 3067 SARS-CoV-2 genomes reveals a clonal geo-distribution and a rich genetic variations of hotspots mutations	Laamarti, Meriem;Alouane, Tarek;Kartti, Souad;Chemao Elfihri, M W;Hakmi, Mohammed;Essabbar, Abdelomunim;Laamarti, Mohamed;Hlali, Haitam;Allam, Loubna;Hafidi, Naima El;Jaoudi, Rachid El;Allali, Imane;Marchoudi, Nabila;Fekkak, Jamal;Benrahma, Houda;Nejjari, Chakib;Amzazi, Saaid;Belyamani, Lahcen;Ibrahimi, Azeddine	10.1101/2020.05.03.074567	Source	10	NO	2						-43972
807	10.1101/2020.05.14.096081	2020-05-21	Preprint	bioRxiv	Crystal structures of SARS-CoV-2 ADP-ribose phosphatase (ADRP): from the apo form to ligand complexes	Michalska, Karolina;Kim, Youngchang;Jedrzejczak, Robert;Maltseva, Natalia I;Stols, Lucy;Endres, Michael;Joachimiak, Andrzej	10.1101/2020.05.14.096081	Source	2	NO	2						-43972
809	10.1101/2020.05.15.097352	2020-05-21	Preprint	bioRxiv	Understanding olfactory dysfunction in COVID-19: Expression of ACE2, TMPRSS2 and Furin in the nose and olfactory bulb in human and mice	Ueha, Rumi;Kondo, Kenji;Kagoya, Ryoji;Shichino, Shigeyuki;Ueha, Satoshi;Yamasoba, Tatsuya	10.1101/2020.05.15.097352	Source	4	NO	2						-43972
813	10.1101/2020.05.16.099242	2020-05-21	Preprint	bioRxiv	Capillary Electrophoresis of PCR fragments with 5’-labelled primers for testing the SARS-Cov-2	Gomez, Juan;Melon, Santiago;Boga, Jose A;Alvarez Arguelles, Marta E;Rojo Alba, Susana;Leal Negredo, Alvaro;Castello Abietar, Cristian;Alvarez, Victoria;Cuesta Llavona, Elias;Coto, Eliecer	10.1101/2020.05.16.099242	Source	0	NO	2						-43972
837	10.1101/2020.05.20.107052	2020-05-21	Preprint	bioRxiv	Discovery of potent inhibitors of PLproCoV2 by screening a library of selenium-containing compounds	Weglarz Tomczak, Ewelina;Tomczak, Jakub M;Giurg, Miroslaw;Burda Grabowska, Malgorzata;Brul, Stanley	10.1101/2020.05.20.107052	Source	0	NO	2						-43972
838	10.1101/2020.05.20.107342	2020-05-21	Preprint	bioRxiv	Reverse Pneumatic Artificial Muscles for Application in Low-Cost Artificial Respirators	Mirvakili, Seyed M;Sim, Douglas;Langer, Robert	10.1101/2020.05.20.107342	Source	0	NO	2						-43972
839	10.1101/2020.05.20.107490	2020-05-21	Preprint	bioRxiv	METATRYP v 2.0: Metaproteomic Least Common Ancestor Analysis for Taxonomic Inference Using Specialized Sequence Assemblies - Standalone Software and Web Servers for Marine Microorganisms and Coronaviruses	Saunders, Jaclyn K;Gaylord, David;Held, Noelle;Symmonds, Nick;Dupont, Chris;Shepherd, Adam;Kinkade, Danie;Saito, Mak A	10.1101/2020.05.20.107490	Source	0	NO	2						-43972
840	10.1101/2020.05.21.107565	2020-05-21	Preprint	bioRxiv	Immunization with the receptor–binding domain of SARS-CoV-2 elicits antibodies cross-neutralizing SARS-CoV-2 and SARS-CoV without antibody-dependent enhancement	Zang, Jinkai;Gu, Chenjian;Zhou, Bingjie;Zhang, Chao;Yang, Yong;Xu, Shiqi;Zhang, Xueyang;Zhou, Yu;Bai, Lulu;Wu, Yang;Sun, Zhiping;Zhang, Rong;Deng, Qiang;Yuan, Zhenghong;Tang, Hong;Qu, Di;Lavillette, Dimitri;Xie, Youhua;Huang, Zhong	10.1101/2020.05.21.107565	Source	0	NO	2						-43972
841	10.1101/2020.05.21.107912	2020-05-21	Preprint	bioRxiv	Analyzing the impact of SARS CoV-2 on the human proteome	Estrada, Ernesto	10.1101/2020.05.21.107912	Source	0	NO	2						-43972
842	10.1101/2020.05.21.108381	2020-05-21	Preprint	bioRxiv	Rapid Isothermal Amplification and Portable Detection System for SARS-CoV-2	Ganguli, A;Mostafa, A;Berger, J;Aydin, M;Sun, F;Valera, E;T Cunningham, B;P King, W;Bashir, R	10.1101/2020.05.21.108381	Source	0	NO	2						-43972
843	10.1101/2020.05.21.109157	2020-05-21	Preprint	bioRxiv	Trimeric SARS-CoV-2 Spike interacts with dimeric ACE2 with limited intra-Spike avidity	Lui, Irene;Zhou, Xin X;Lim, Shion A;Elledge, Susanna K;Solomon, Paige;Rettko, Nicholas J;Zha, Beth Shoshana;Kirkemo, Lisa L;Gramespacher, Josef A;Liu, Jia;Muecksch, Frauke;Lorenzi, Julio Cesar Cetrulo;Schmidt, Fabian;Weisblum, Yiska;Robbiani, Davide F;Nussenzweig, Michel C;Hatziioannou, Theodora;Bieniasz, Paul D;Rosenburg, Oren S;Leung, Kevin K;Wells, James A	10.1101/2020.05.21.109157	Source	0	NO	2						-43972
844	10.1101/2020.05.21.109272	2020-05-21	Preprint	bioRxiv	An insertion unique to SARS-CoV-2 exhibits superantigenic character strengthened by recent mutations	Cheng, Mary Hongying;Zhang, She;Porritt, Rebecca A;Arditi, Moshe;Bahar, Ivet	10.1101/2020.05.21.109272	Source	0	NO	2						-43972
920	10.1101/2020.05.18.103101	2020-05-20	Preprint	bioRxiv	Cell cycle-gated feedback control mediates desensitization to interferon stimulation	Mudla, Anusorn;Jiang, Yanfei;Arimoto, Kei Ichiro;Xu, Bingxian;Rajesh, Adarsh;Ryan, Andy P;Wang, Wei;Daugherty, Matthew D;Zhang, Dong Er;Hao, Nan	10.1101/2020.05.18.103101	Source	0	NO	2						-43971
921	10.1101/2020.05.18.103184	2020-05-20	Preprint	bioRxiv	In-Vivo Toxicity Studies and In-Vitro Inactivation of SARS-CoV-2 by Povidone-iodine In-situ Gel Forming Formulations	Liang, Bo;Yuan, Xudong;Wei, Gang;Wang, Wei;Zhang, Ming;Peng, Haizhou;Javer, Amin;Mendenhall, Michelle;Julander, Justin;Huang, Sammi;Michail, Hany;Lu, Yong;Zhu, Qi;Baldwin, John	10.1101/2020.05.18.103184	Source	2	NO	2						-43971
928	10.1101/2020.05.19.104513	2020-05-20	Preprint	bioRxiv	Prediction of the virus incubation period for COVID-19 and future outbreaks	Gussow, Ayal B;Auslander, Noam;Wolf, Yuri I;Koonin, Eugene V	10.1101/2020.05.19.104513	Source	0	NO	2						-43971
929	10.1101/2020.05.19.105437	2020-05-20	Preprint	bioRxiv	Type I and Type III IFN Restrict SARS-CoV-2 Infection of Human Airway Epithelial Cultures	Vanderheiden, Abigail;Ralfs, Philipp;Chirkova, Tatiana;Upadhyay, Amit A;Zimmerman, Matthew G;Bedoya, Shamika;Aoued, Hadj;Tharp, Gregory M;Pellegrini, Kathryn L;Lowen, Anice C;Menachery, Vineet D;Anderson, Larry J;Grakoui, Arash;Bosinger, Steven E;Suthar, Mehul S	10.1101/2020.05.19.105437	Source	2	NO	2						-43971
930	10.1101/2020.05.19.105445	2020-05-20	Preprint	bioRxiv	Clinical And Analytical Performance Of An Automated Serological Test That Identifies S1/S2 Neutralizing IgG In Covid-19 Patients Semiquantitatively	Bonelli, Fabrizio;Sarasini, Antonella;Zierold, Claudia;Calleri, Mariella;Bonetti, Alice;Vismara, Chiara;Blocki, Frank;Pallavicini, Luca;Chinali, Alberto;Campisi, Daniela;Percivalle, Elena;Di Napoli, Anna Pia;Perno, Carlo Federico;Baldanti, Fausto	10.1101/2020.05.19.105445	Source	0	NO	2						-43971
931	10.1101/2020.05.20.103549	2020-05-20	Preprint	bioRxiv	Intra-host Variation and Evolutionary Dynamics of SARS-CoV-2 Population in COVID-19 Patients	Wang, Yanqun;Wang, Daxi;Zhang, Lu;Sun, Wanying;Zhang, Zhaoyong;Chen, Weijun;Zhu, Airu;Huang, Yongbo;Xiao, Fei;Yao, Jinxiu;Gan, Mian;Li, Fang;Luo, Ling;Huang, Xiaofang;Zhang, Yanjun;Wong, Sook San;Cheng, Xinyi;Ji, Jingkai;Ou, Zhihua;Xiao, Minfeng;Li, Min;Li, Jiandong;Ren, Peidi;Deng, Ziqing;Zhong, Huanzi;Yang, Huanming;Wang, Jian;Xu, Xun;Song, Tie;Mok, Chris Ka Pun;Peiris, Malik;Zhong, Nanshan;Zha…	10.1101/2020.05.20.103549	Source	3	NO	2						-43971
932	10.1101/2020.05.20.104885	2020-05-20	Preprint	bioRxiv	RdRp mutations are associated with SARS-CoV-2 genome evolution	Eskier, Doga;Karakulah, Gokhan;Suner, Asli;Oktay, Yavuz	10.1101/2020.05.20.104885	Source	3	NO	2						-43971
933	10.1101/2020.05.20.105247	2020-05-20	Preprint	bioRxiv	A replication-competent vesicular stomatitis virus for studies of SARS-CoV-2 spike-mediated cell entry and its inhibition	Eugenia Dieterle, M;Haslwanter, Denise;Bortz, Robert H;Wirchnianski, Ariel S;Lasso, Gorka;Vergnolle, Olivia;Abbasi, Shawn A;Maximilian Fels, J;Laudermilch, Ethan;Florez, Catalina;Mengotto, Amanda;Kimmel, Duncan;Malonis, Ryan J;Georgiev, George;Quiroz, Jose;Barnhill, Jason;Pirofski, Liise Anne;Daily, Johanna P;Dye, John M;Lai, Jonathan R;Herbert, Andrew S;Chandran, Kartik;Jangra, Rohit K	10.1101/2020.05.20.105247	Source	3	NO	2						-43971
934	10.1101/2020.05.20.106294	2020-05-20	Preprint	bioRxiv	Deep sequencing of B cell receptor repertoires from COVID-19 patients reveals strong convergent immune signatures	Galson, Jacob D;Schaetzle, Sebastian;Bashford Rogers, Rachael J M;Raybould, Matthew I J;Kovaltsuk, Aleksandr;Kilpatrick, Gavin J;Minter, Ralph;Finch, Donna K;Dias, Jorge;James, Louisa;Thomas, Gavin;Lee, Wing Yiu Jason;Betley, Jason;Cavlan, Olivia;Leech, Alex;Deane, Charlotte M;Seoane, Joan;Caldas, Carlos;Pennington, Dan;Pfeffer, Paul;Osbourn, Jane	10.1101/2020.05.20.106294	Source	0	NO	2						-43971
935	10.1101/2020.05.20.106351	2020-05-20	Preprint	bioRxiv	A Multiple Peptides Vaccine against nCOVID-19 Designed from the Nucleocapsid phosphoprotein (N) and Spike Glycoprotein (S) via the Immunoinformatics Approach	Albagi, Sahar Obi Abd;Al Nour, Mosab Yahya;Elhag, Mustafa;Abdelihalim, Asaad Tageldein Idris;Haroun, Esraa Musa;Essa, Mohammed Elmujtba Adam;Abubaker, Mustafa;Hassan, Mohammed A	10.1101/2020.05.20.106351	Source	0	NO	2						-43971
936	10.1101/2020.05.20.106575	2020-05-20	Preprint	bioRxiv	SARS-CoV-2 targets cortical neurons of 3D human brain organoids and shows neurodegeneration-like effects	Ramani, Anand;Muller, Lisa;Ostermann, Philipp Niklas;Gabriel, Elke;Abida Islam, Pranty;Muller Schiffmann, Andreas;Mariappan, Aruljothi;Goureau, Olivier;Gruell, Henning;Walker, Andreas;Andree, Marcel;Hauka, Sandra;Houwaart, Torsten;Dilthey, Alexander;Wohlgemuth, Kai;Omran, Heymut;Klein, Florian;Wieczorek, Dagmar;Adams, Ortwin;Timm, Jorg;Korth, Carsten;Schaal, Heiner;Gopalakrishnan, Jay	10.1101/2020.05.20.106575	Source	0	NO	2						-43971
937	10.1101/2020.05.20.106625	2020-05-20	Preprint	bioRxiv	CONTAIN: An open-source shipping container laboratory optimised for automated COVID-19 diagnostics	Walker, Kenneth T;Donora, Matthew;Thomas, Anthony;Phillips, Alexander James;Ramgoolam, Krishma;Pilch, Kjara S;Oberacker, Phil;Jurkowski, Tomasz Piotr;Gosman, Rares Marius;Fleiss, Aubin;Perkins, Alex;Mackenzie, Neil;Zuckerman, Mark;Danovi, Davide;Steiner, Helene;Meany, Thomas	10.1101/2020.05.20.106625	Source	0	NO	2						-43971
938	10.1101/2020.05.20.106658	2020-05-20	Preprint	bioRxiv	Kidney and Lung ACE2 expression after an ACE inhibitor or an Ang II receptor blocker: implications for COVID-19	Wysocki, Jan;Lores, Enrique;Ye, Minghao;Soler, Maria Jose;Batlle, Daniel	10.1101/2020.05.20.106658	Source	0	NO	2						-43971
939	10.1101/2020.05.20.107292	2020-05-20	Preprint	bioRxiv	CD8+ T cell cross-reactivity against SARS-CoV-2 conferred by other coronavirus strains and influenza virus	Lee, Chloe H;Pinho, Mariana Pereira;Buckley, Paul;Woodhouse, Isaac;Ogg, Graham;Simmons, Alison;Napolitani, Giorgio;Koohy, Hashem	10.1101/2020.05.20.107292	Source	0	NO	2						-43971
960	10.1101/2020.04.24.050534	2020-05-19	Preprint	bioRxiv	ACE2 Homo-dimerization, Human Genomic variants and Interaction of Host Proteins Explain High Population Specific Differences in Outcomes of COVID19	Sharma, Swarkar;Singh, Inderpal;Haider, Shazia;Malik, Md Zubbair;Ponnusamy, Kalaiarasan;Rai, Ekta	10.1101/2020.04.24.050534	Source	0	NO	2						-43970
963	10.1101/2020.04.29.068999	2020-05-19	Preprint	bioRxiv	Estimating seroprevalence with imperfect serological tests: exploiting cutoff-free approaches	Bouman, Judith A;Bonhoeffer, Sebastian;Regoes, Roland R	10.1101/2020.04.29.068999	Source	0	NO	2						-43970
996	10.1101/2020.05.14.095661	2020-05-19	Preprint	bioRxiv	Growth factor receptor signaling inhibition prevents SARS-CoV-2 replication	Klann, Kevin;Bojkova, Denisa;Tascher, Georg;Ciesek, Sandra;Munch, Christian;Cinatl, Jindrich	10.1101/2020.05.14.095661	Source	0	NO	2						-43970
997	10.1101/2020.05.14.097295	2020-05-19	Preprint	bioRxiv	High speed large scale automated isolation of SARS-CoV-2 from clinical samples using miniaturized co-culture coupled with high content screening	Francis, Rania;Bideau, Marion Le;Jardot, Priscilla;Grimaldier, Clio;Raoult, Didier;Khalil, Jacques Yaacoub Bou;Scola, Bernard La	10.1101/2020.05.14.097295	Source	0	NO	2						-43970
1028	10.1101/2020.05.18.099234	2020-05-19	Preprint	bioRxiv	Multi-Antigenic Virus-like Particle of SARS CoV-2 produced in Saccharomyces cerevisiae as a vaccine candidate	Arora, Kajal;Rastogi, Ruchir;Arora, Nupur Mehrotra;Parashar, Deepak;Paliwal, Jeny;Naqvi, Aelia;Srivastava, Apoorva;Singh, Sudhir Kumar;Kalyanaraman, Sriganesh;Potdar, Swaroop;Kumar, Devanand;Arya, Vidya Bhushan;Bansal, Sarthi;Rautray, Satabdi;Singh, Indrajeet;Fengade, Pankaj Surendra;Kumar, Bibekanand;Kundu, Prabuddha Kumar	10.1101/2020.05.18.099234	Source	0	NO	2						-43970
1029	10.1101/2020.05.18.103283	2020-05-19	Preprint	bioRxiv	Antiviral activity of Glucosylceramide synthase inhibitors against SARS-CoV-2 and other RNA virus infections	Vitner, Einat B;Avraham, Roy;Achdout, Hagit;Tamir, Hadas;Agami, Avi;Cherry, Lilach;Yahalom Ronen, Yfat;Politi, Boaz;Erez, Noam;Melamed, Sharon;Paran, Nir;Israely, Tomer	10.1101/2020.05.18.103283	Source	0	NO	2						-43970
1031	10.1101/2020.05.19.103630	2020-05-19	Preprint	bioRxiv	Transcriptional profiling of immune and inflammatory responses in the context of SARS-CoV-2 fungal superinfection in a human airway epithelial model	Lamballerie, Claire Nicolas De;Pizzorno, Andres;Fouret, Julien;Szpiro, Lea;Padey, Blandine;Dubois, Julia;Julien, Thomas;Traversier, Aurelien;Duliere, Victoria;Brun, Pauline;Lina, Bruno;Rosa Calatrava, Manuel;Terrier, Olivier	10.1101/2020.05.19.103630	Source	0	NO	2						-43970
1032	10.1101/2020.05.19.103846	2020-05-19	Preprint	bioRxiv	Emerging phylogenetic structure of the SARS-CoV-2 pandemic	Fountain Jones, Nicholas M;Appaw, Raima Carol;Carver, Scott;Didelot, Xavier;Volz, Erik;Charleston, Michael	10.1101/2020.05.19.103846	Source	0	NO	2						-43970
1033	10.1101/2020.05.19.104042	2020-05-19	Preprint	bioRxiv	High Throughput Designing and Mutational Mapping of RBD-ACE2 Interface Guide Non-Conventional Therapeutic Strategies for COVID-19	Padhi, Aditya K;Kalita, Parismita;Zhang, Kam Y J;Tripathi, Timir	10.1101/2020.05.19.104042	Source	0	NO	2						-43970
1034	10.1101/2020.05.19.104281	2020-05-19	Preprint	bioRxiv	Isolation of and Characterization of Neutralizing Antibodies to Covid-19 from a Large Human Naïve scFv Phage Display Library	Yuan, Andy Q;Zhao, Likun;Bai, Lili;Meng, Qingwu;Wen, Zhenguo;Li, Yanhu;Guo, Daqing;Zhen, Shanshan;Chen, Xiaojun;Yang, Ji;Xue, Xiaoying	10.1101/2020.05.19.104281	Source	0	NO	2						-43970
1053	10.1101/2020.03.12.988246	2020-05-18	Preprint	bioRxiv	Highly sensitive and full-genome interrogation of SARS-CoV-2 using multiplexed PCR enrichment followed by next-generation sequencing	Li, Chenyu;Debruyne, David N;Spencer, Julia;Kapoor, Vidushi;Liu, Lily Y;Zhou, Bo;Pandey, Utsav;Bootwalla, Moiz;Ostrow, Dejerianne;Maglinte, Dennis T;Ruble, David;Ryutov, Alex;Shen, Lishuang;Lee, Lucie;Feigelman, Rounak;Burdon, Grayson;Liu, Jeffrey;Oliva, Alejandra;Borcherding, Adam;Tan, Hongdong;Urban, Alexander E;Gai, Xiaowu;Bard, Jennifer Dien;Liu, Guoying;Liu, Zhitong	10.1101/2020.03.12.988246	Source	6	NO	2						-43969
1054	10.1101/2020.03.25.009084	2020-05-18	Preprint	bioRxiv	Non-neuronal expression of SARS-CoV-2 entry genes in the olfactory system suggests mechanisms underlying COVID-19-associated anosmia	Brann, David H;Tsukahara, Tatsuya;Weinreb, Caleb;Lipovsek, Marcela;Berge, Koen Van Den;Gong, Boying;Chance, Rebecca;Macaulay, Iain C;Chou, Hsin Jung;Fletcher, Russell;Das, Diya;Street, Kelly;Bezieux, Hector Roux De;Choi, Yoon Gi;Risso, Davide;Dudoit, Sandrine;Purdom, Elizabeth;Mill, Jonathan S;Hachem, Ralph Abi;Matsunami, Hiroaki;Logan, Darren W;Goldstein, Bradley J;Grubb, Matthew S;Ngai, John;Da…	10.1101/2020.03.25.009084	Source	37	NO	2						-43969
1140	10.1101/2020.05.18.099507	2020-05-18	Preprint	bioRxiv	Afucosylated immunoglobulin G responses are a hallmark of enveloped virus infections and show an exacerbated phenotype in COVID-19	Larsen, Mads Delbo;Graaf, Erik L De;Sonneveld, Myrthe E;Rosina Plomp, H;Linty, Federica;Visser, Remco;Brinkhaus, Maximilian;Sustic, Tonci;Taeye, Steven W De;Bentlage, Arthur E H;Nouta, Jan;Natunen, Suvi;Koeleman, Carolien A M;Sainio, Susanna;Kootstra, Neeltje A;Brouwer, Philip J M;Sanders, Rogier W;Gils, Marit J Van;Bruin, Sanne De;Vlaar, Alexander P J;Group, Amsterdam Umc Covid 19 Biobank Study;…	10.1101/2020.05.18.099507	Source	3	NO	2						-43969
1141	10.1101/2020.05.18.100545	2020-05-18	Preprint	bioRxiv	Longitudinal high-throughput TCR repertoire profiling reveals the dynamics of T cell memory formation after mild COVID-19 infection	Minervina, Anastasia A;Komech, Ekaterina A;Titov, Aleksei;Koraichi, Meriem Bensouda;Rosati, Elisa;Mamedov, Ilgar Z;Franke, Andre;Efimov, Grigory A;Chudakov, Dmitriy M;Mora, Thierry;Walczak, Aleksandra M;Lebedev, Yuri B;Pogorelyy, Mikhail V	10.1101/2020.05.18.100545	Source	2	NO	2						-43969
1142	10.1101/2020.05.18.101485	2020-05-18	Preprint	bioRxiv	Does the human placenta express the canonical cell entry mediators for SARS-CoV-2?	Pique Regi, Roger;Romero, Roberto;Tarca, Adi L;Luca, Francesca;Xu, Yi;Alazizi, Adnan;Leng, Yaozhu;Hsu, Chaur Dong;Gomez Lopez, Nardhy	10.1101/2020.05.18.101485	Source	2	NO	2						-43969
1143	10.1101/2020.05.18.101493	2020-05-18	Preprint	bioRxiv	SARS-CoV2 infection in farmed mink, Netherlands, April 2020	Oreshkova, Nadia;Molenaar, Robert Jan;Vreman, Sandra;Harders, Frank;Munnink, Bas B Oude;Hakze, Renate;Gerhards, Nora;Tolsma, Paulien;Bouwstra, Ruth;Sikkema, Reina;Tacken, Mirriam;Rooij, Myrna M T De;Weesendorp, Eefke;Engelsma, Marc;Bruschke, Christianne;Smit, Lidwien A M;Koopmans, Marion;Poel, Wim H M Van Der;Stegeman, Arjan	10.1101/2020.05.18.101493	Source	7	NO	2						-43969
1144	10.1101/2020.05.18.101691	2020-05-18	Preprint	bioRxiv	Repurposing of Miglustat to inhibit the coronavirus Severe Acquired Respiratory Syndrome SARS-CoV-2	Rajasekharan, Sreejith;Bonotto, Rafaela Milan;Kazungu, Yvette;Alves, Lais Nascimento;Poggianella, Monica;Orellana, Pamela Martinez;Skoko, Natasa;Polez, Sulena;Marcello, Alessandro	10.1101/2020.05.18.101691	Source	2	NO	2						-43969
1145	10.1101/2020.05.18.101717	2020-05-18	Preprint	bioRxiv	Immunologic perturbations in severe COVID-19/SARS-CoV-2 infection	Kuri Cervantes, Leticia;Betina Pampena, M;Meng, Wenzhao;Rosenfeld, Aaron M;Ittner, Caroline A G;Weisman, Ariel R;Agyekum, Roseline;Mathew, Divij;Baxter, Amy E;Vella, Laura;Kuthuru, Oliva;Apostolidis, Sokratis;Bershaw, Luanne;Dougherty, Jeannete;Greenplate, Allison R;Pattekar, Ajinkya;Kim, Justin;Han, Nicholas;Gouma, Sigrid;Weirick, Madison E;Arevalo, Claudia P;Bolton, Marcus J;Goodwin, Eileen C;A…	10.1101/2020.05.18.101717	Source	0	NO	2						-43969
1146	10.1101/2020.05.18.102038	2020-05-18	Preprint	bioRxiv	Neutralizing antibody and soluble ACE2 inhibition of a replication-competent VSV-SARS-CoV-2 and a clinical isolate of SARS-CoV-2	Case, James Brett;Rothlauf, Paul W;Chen, Rita E;Liu, Zhuoming;Zhao, Haiyan;Kim, Arthur S;Bloyet, Louis Marie;Zeng, Qiru;Tahan, Stephen;Droit, Lindsay;Ilagan, Ma Xenia G;Tartell, Michael A;Amarasinghe, Gaya;Henderson, Jeffrey P;Miersch, Shane;Ustav, Mart;Sidhu, Sachdev;Virgin, Herbert W;Wang, David;Ding, Siyuan;Corti, Davide;Theel, Elitza S;Fremont, Daved H;Diamond, Michael S;Whelan, Sean P J	10.1101/2020.05.18.102038	Source	0	NO	2						-43969
1147	10.1101/2020.05.18.102087	2020-05-18	Preprint	bioRxiv	Controlling the SARS-CoV-2 Spike Glycoprotein Conformation	Henderson, Rory;Edwards, Robert J;Mansouri, Katayoun;Janowska, Katarzyna;Stalls, Victoria;Gobeil, Sophie;Kopp, Megan;Hsu, Allen;Borgnia, Mario;Parks, Rob;Haynes, Barton F;Acharya, Priyamvada	10.1101/2020.05.18.102087	Source	8	NO	2						-43969
1148	10.1101/2020.05.18.102467	2020-05-18	Preprint	bioRxiv	Structural basis for translational shutdown and immune evasion by the Nsp1 protein of SARS-CoV-2	Thoms, Matthias;Buschauer, Robert;Ameismeier, Michael;Koepke, Lennart;Denk, Timo;Hirschenberger, Maximilian;Kratzat, Hanna;Hayn, Manuel;Mackens Kiani, Timur;Cheng, Jingdong;Sturzel, Christina M;Frohlich, Thomas;Berninghausen, Otto;Becker, Thomas;Kirchhoff, Frank;Sparrer, Konstantin M J;Beckmann, Roland	10.1101/2020.05.18.102467	Source	3	NO	2						-43969
1161	10.1101/2020.05.08.084806	2020-05-17	Preprint	bioRxiv	A single-cell RNA expression map of human coronavirus entry factors	Singh, Manvendra;Bansal, Vikas;Feschotte, Cedric	10.1101/2020.05.08.084806	Source	0	NO	2						-43968
1164	10.1101/2020.05.12.091256	2020-05-17	Preprint	bioRxiv	The Host Cell ViroCheckpoint: Identification and Pharmacologic Targeting of Novel Mechanistic Determinants of Coronavirus-Mediated Hijacked Cell States	Laise, Pasquale;Bosker, Gideon;Sun, Xiaoyun;Shen, Yao;Douglass, Eugene F;Karan, Charles;Realubit, Ronald B;Pampou, Sergey;Califano, Andrea;Alvarez, Mariano J	10.1101/2020.05.12.091256	Source	1	NO	2						-43968
1168	10.1101/2020.05.13.094714	2020-05-17	Preprint	bioRxiv	ACE2 interaction networks in COVID-19: a physiological framework for prediction of outcome in patients with cardiovascular risk factors	Wicik, Zofia;Eyileten, Ceren;Jakubik, Daniel;Pavao, Rodrigo;Siller Matula, Jolanta M;Postula, Marek	10.1101/2020.05.13.094714	Source	0	NO	2						-43968
1169	10.1101/2020.05.14.096107	2020-05-17	Preprint	bioRxiv	Molecular conservation and Differential mutation on ORF3a gene in Indian SARS-CoV2 genomes	Hassan, Sk Sarif;Choudhury, Pabitra Pal;Basu, Pallab;Jana, Siddhartha Sankar	10.1101/2020.05.14.096107	Source	0	NO	2						-43968
1170	10.1101/2020.05.16.088989	2020-05-17	Preprint	bioRxiv	Robust computational design and evaluation of peptide vaccines for cellular immunity with application to SARS-CoV-2	Liu, Ge;Carter, Brandon;Bricken, Trenton;Jain, Siddhartha;Viard, Mathias;Carrington, Mary;Gifford, David K	10.1101/2020.05.16.088989	Source	0	NO	2						-43968
1171	10.1101/2020.05.16.099317	2020-05-17	Preprint	bioRxiv	Distinct conformational states of SARS-CoV-2 spike protein	Cai, Yongfei;Zhang, Jun;Xiao, Tianshu;Peng, Hanqin;Sterling, Sarah M;Walsh, Richard M;Rawson, Shaun;Rits Volloch, Sophia;Chen, Bing	10.1101/2020.05.16.099317	Source	10	NO	2						-43968
1172	10.1101/2020.05.16.099499	2020-05-17	Preprint	bioRxiv	SARS-CoV-2 amino acid substitutions widely spread in the human population are mainly located in highly conserved segments of the structural proteins	Cortey, Marti;Li, Yanli;Diaz, Ivan;Clilverd, Hepzibar;Darwich, Laila;Mateu, Enric	10.1101/2020.05.16.099499	Source	2	NO	2						-43968
1173	10.1101/2020.05.16.099747	2020-05-17	Preprint	bioRxiv	REMBRANDT: A high-throughput barcoded sequencing approach for COVID-19 screening	Palmieri, Dario;Siddiqui, Jalal;Gardner, Anne;Fishel, Richard;Miles, Wayne O	10.1101/2020.05.16.099747	Source	0	NO	2						-43968
1174	10.1101/2020.05.16.100206	2020-05-17	Preprint	bioRxiv	Epitope-Based Peptide Vaccine Against Severe Acute Respiratory Syndrome-Coronavirus-2 Nucleocapsid Protein: An in silico Approach	Rakib, Ahmed;Sami, Saad Ahmed;Islam, Md Ashiqul;Ahmed, Shahriar;Faiz, Farhana Binta;Khanam, Bibi Humayra;Uddin, Mir Muhammad Nasir;Emran, Talha Bin	10.1101/2020.05.16.100206	Source	0	NO	2						-43968
1175	10.1101/2020.05.17.099143	2020-05-17	Preprint	bioRxiv	Computational Study of Ions and Water Permeation and Transportation Mechanisms of the SARS-CoV-2 Pentameric E Protein Channel	Cao, Yipeng;Yang, Rui;Wang, Wei;Lee, Imshik;Zhang, Ruiping;Zhang, Wenwen;Sun, Jiana;Xu, Bo;Meng, Xiangfei	10.1101/2020.05.17.099143	Source	0	NO	2						-43968
1176	10.1101/2020.05.17.100289	2020-05-17	Preprint	bioRxiv	Establishment of an African green monkey model for COVID-19	Woolsey, Courtney;Borisevich, Viktoriya;Prasad, Abhishek N;Agans, Krystle N;Deer, Daniel J;Dobias, Natalie S;Heymann, John C;Foster, Stephanie L;Levine, Corri B;Medina, Liana;Melody, Kevin;Geisbert, Joan B;Fenton, Karla A;Geisbert, Thomas W;Cross, Robert W	10.1101/2020.05.17.100289	Source	9	NO	2						-43968
1177	10.1101/2020.05.17.100404	2020-05-17	Preprint	bioRxiv	Identification of five antiviral compounds from the Pandemic Response Box targeting SARS-CoV-2	Holwerda, Melle;V Kovski, Philip;Wider, Manon;Thiel, Volker;Dijkman, Ronald	10.1101/2020.05.17.100404	Source	0	NO	2						-43968
1178	10.1101/2020.05.17.100768	2020-05-17	Preprint	bioRxiv	Ebselen as a highly active inhibitor of PLProCoV2	Weglarz Tomczak, Ewelina;Tomczak, Jakub M;Talma, Michal;Brul, Stanley	10.1101/2020.05.17.100768	Source	1	NO	2						-43968
1179	10.1101/2020.04.16.045419	2020-05-16	Preprint	bioRxiv	Sybodies targeting the SARS-CoV-2 receptor-binding domain	Walter, Justin D;Hutter, Cedric A J;Zimmermann, Iwan;Wyss, Marianne;Egloff, Pascal;Sorgenfrei, Michele;Hurlimann, Lea M;Gonda, Imre;Meier, Gianmarco;Remm, Sille;Thavarasah, Sujani;Plattet, Philippe;Seeger, Markus A	10.1101/2020.04.16.045419	Source	5	NO	2						-43967
1180	10.1101/2020.05.12.092163	2020-05-16	Preprint	bioRxiv	A Computational Toolset for Rapid Identification of SARS-CoV-2, other Viruses, and Microorganisms from Sequencing Data	Chen, Shifu;He, Changshou;Li, Yingqiang;Li, Zhicheng;Melancon, Charles E	10.1101/2020.05.12.092163	Source	0	NO	2						-43967
1211	10.1101/2020.05.15.096511	2020-05-16	Preprint	bioRxiv	Broad sarbecovirus neutralizing antibodies define a key site of vulnerability on the SARS-CoV-2 spike protein	Wec, Anna Z;Wrapp, Daniel;Herbert, Andrew S;Maurer, Daniel;Haslwanter, Denise;Sakharkar, Mrunal;Jangra, Rohit K;Eugenia Dieterle, M;Lilov, Asparouh;Huang, Deli;Tse, Longping V;Johnson, Nicole V;Hsieh, Ching Lin;Wang, Nianshuang;Nett, Juergen H;Champney, Elizabeth;Burnina, Irina;Brown, Michael;Lin, Shu;Sinclair, Melanie;Johnson, Carl;Pudi, Sarat;Bortz, Robert;Wirchnianski, Ariel S;Laudermilch, Eth…	10.1101/2020.05.15.096511	Source	2	NO	2						-43967
1212	10.1101/2020.05.15.098947	2020-05-16	Preprint	bioRxiv	Implications of SARS-CoV-2 mutations for genomic RNA structure and host microRNA targeting	Ali Hosseini Rad, S M;Mclellan, Alexander D	10.1101/2020.05.15.098947	Source	0	NO	2						-43967
1215	10.1101/2020.05.16.097238	2020-05-16	Preprint	bioRxiv	Mechanistic modeling of the SARS-CoV-2 and immune system interplay unravels design principles for diverse clinicopathological outcomes	Sahoo, Sarthak;Hari, Kishore;Jhunjhunwala, Siddharth;Jolly, Mohit Kumar	10.1101/2020.05.16.097238	Source	0	NO	2						-43967
1216	10.1101/2020.05.16.099176	2020-05-16	Preprint	bioRxiv	A comprehensive germline variant and expression analyses of ACE2, TMPRSS2 and SARS-CoV-2 activator FURIN genes from the Middle East: Combating SARS-CoV-2 with precision medicine	Al Mulla, Fahd;Mohammad, Anwar;Madhoun, Ashraf Al;Haddad, Dania;Ali, Hamad;Eaaswarkhanth, Muthukrishnan;John, Sumi Elsa;Nizam, Rasheeba;Channanath, Arshad;Abu Farha, Mohamed;Ahmad, Rasheed;Abubaker, Jehad;Thanaraj, Thangavel Alphonse	10.1101/2020.05.16.099176	Source	0	NO	2						-43967
1256	10.1101/2020.04.29.068890	2020-05-15	Preprint	bioRxiv	Activity profiling and structures of inhibitor-bound SARS-CoV-2-PLpro protease provides a framework for anti-COVID-19 drug design	Rut, Wioletta;Lv, Zongyang;Zmudzinski, Mikolaj;Patchett, Stephanie;Nayak, Digant;Snipas, Scott J;Oualid, Farid El;Huang, Tony T;Bekes, Miklos;Drag, Marcin;Olsen, Shaun K	10.1101/2020.04.29.068890	Source	5	NO	2						-43966
1284	10.1101/2020.05.11.088674	2020-05-15	Preprint	bioRxiv	Rapid isolation of potent SARS-CoV-2 neutralizing antibodies and protection in a small animal model	Rogers, Thomas F;Zhao, Fangzhu;Huang, Deli;Beutler, Nathan;Burns, Alison;He, Wan Ting;Limbo, Oliver;Smith, Chloe;Song, Ge;Woehl, Jordan;Yang, Linlin;Abbott, Robert K;Callaghan, Sean;Garcia, Elijah;Hurtado, Jonathan;Parren, Mara;Peng, Linghang;Ricketts, James;Ricciardi, Michael J;Rawlings, Stephen A;Smith, Davey M;Nemazee, David;Teijaro, John R;Voss, James E;Andrabi, Raiees;Briney, Bryan;Landais, …	10.1101/2020.05.11.088674	Source	16	NO	2						-43966
1297	10.1101/2020.05.12.091082	2020-05-15	Preprint	bioRxiv	Androgen Regulates SARS-CoV-2 Receptor Levels and Is Associated with Severe COVID-19 Symptoms in Men	Ghazizadeh, Zaniar;Majd, Homa;Richter, Mikayla;Samuel, Ryan;Zekavat, Seyedeh Maryam;Asgharian, Hosseinali;Farahvashi, Sina;Kalantari, Ali;Ramirez, Jonathan;Zhao, Hongyu;Natarajan, Pradeep;Goodarzi, Hani;Fattahi, Faranak	10.1101/2020.05.12.091082	Source	1	NO	2						-43966
1298	10.1101/2020.05.12.091199	2020-05-15	Preprint	bioRxiv	Deep phylogenetic analysis of Orthocoronavirinae genomes traces the origin, evolution and transmission route of 2019 novel coronavirus	Sharma, Amresh Kumar;Som, Anup	10.1101/2020.05.12.091199	Source	0	NO	2						-43966
1299	10.1101/2020.05.13.092759	2020-05-15	Preprint	bioRxiv	Quantitative measurement of activity of JAK-STAT signaling pathways in blood samples and immune cells to predict innate and adaptive cellular immune response to viral infection and accelerate vaccine development	Bouwman, Wilbert;Verhaegh, Wim;Holtzer, Laurent;Stolpe, Anja Van De	10.1101/2020.05.13.092759	Source	1	NO	2						-43966
1300	10.1101/2020.05.13.094441	2020-05-15	Preprint	bioRxiv	Genome Analysis of SARS-CoV-2 Isolate from Bangladesh	Hasan, Saam;Khan, Salim;Ahsan, Giasuddin;Hossain, Muhammad Maqsud	10.1101/2020.05.13.094441	Source	0	NO	2						-43966
1301	10.1101/2020.05.13.094839	2020-05-15	Preprint	bioRxiv	Patient DNA cross-reactivity of the CDC SARS-CoV-2 extraction control leads to an inherent potential for false negative results	Rosebrock, Adam P	10.1101/2020.05.13.094839	Source	1	NO	2						-43966
1303	10.1101/2020.05.14.090332	2020-05-15	Preprint	bioRxiv	Distribution of ACE2, CD147, cyclophilins, CD26 and other SARS-CoV-2 associated molecules in human tissues and immune cells in health and disease	Radzikowska, U;Ding, M;Tan, G;Zhakparov, D;Peng, Y;Wawrzyniak, P;Wang, M;Li, S;Morita, H;Altunbulakli, C;Reiger, M;Neumann, A U;Lunjani, N;Traidl Hoffmann, C;Nadeau, K;O Mahony, L;Akdis, C A;Sokolowska, M	10.1101/2020.05.14.090332	Source	1	NO	2						-43966
1304	10.1101/2020.05.14.093054	2020-05-15	Preprint	bioRxiv	A single dose SARS-CoV-2 simulating particle vaccine induces potent neutralizing activities	Yin, Di;Ling, Sikai;Tian, Xiaolong;Li, Yang;Xu, Zhijue;Jiang, Hewei;Zhang, Xue;Wang, Xiaoyuan;Shi, Yi;Zhang, Yan;Da, Lintai;Tao, Sheng Ce;Wang, Quanjun;Xu, Jianjiang;Ying, Tianlei;Hong, Jiaxu;Cai, Yujia	10.1101/2020.05.14.093054	Source	3	NO	2						-43966
1305	10.1101/2020.05.14.095133	2020-05-15	Preprint	bioRxiv	Identification of conserved epitopes in SARS-CoV-2 spike and nucleocapsid protein	Forcelloni, Sergio;Benedetti, Anna;Dilucca, Maddalena;Giansanti, Andrea	10.1101/2020.05.14.095133	Source	0	NO	2						-43966
1306	10.1101/2020.05.14.095224	2020-05-15	Preprint	bioRxiv	Two mutations P/L and Y/C in SARS-CoV-2 helicase domain exist together and influence helicase RNA binding	Begum, Feroza;Banerjee, Arup Kumar;Tripathi, Prem Prakash;Ray, Upasana	10.1101/2020.05.14.095224	Source	0	NO	2						-43966
1307	10.1101/2020.05.14.095620	2020-05-15	Preprint	bioRxiv	Unveiling diffusion pattern and structural impact of the most invasive SARS-CoV-2 spike mutation	Trucchi, Emiliano;Gratton, Paolo;Mafessoni, Fabrizio;Motta, Stefano;Cicconardi, Francesco;Bertorelle, Giorgio;D Annessa, Ilda;Marino, Daniele Di	10.1101/2020.05.14.095620	Source	3	NO	2						-43966
1308	10.1101/2020.05.14.095885	2020-05-15	Preprint	bioRxiv	Predicting the Immunogenicity of T cell epitopes: From HIV to SARS-CoV-2	Gao, Ang;Chen, Zhilin;Segal, Florencia Pereyra;Carrington, Mary;Streeck, Hendrik;Chakraborty, Arup K;Julg, Boris	10.1101/2020.05.14.095885	Source	0	NO	2						-43966
1309	10.1101/2020.05.14.096131	2020-05-15	Preprint	bioRxiv	The Red Queen’s Crown: an evolutionary arms race between coronaviruses and mammalian species reflected in positive selection of the ACE2 receptor among many species	Hajibabaei, Mehrdad;Singer, Gregory A C	10.1101/2020.05.14.096131	Source	0	NO	2						-43966
1310	10.1101/2020.05.14.097170	2020-05-15	Preprint	bioRxiv	SARS-CoV-2 transcriptome analysis and molecular cataloguing of immunodominant epitopes for multi-epitope based vaccine design	Kushwaha, Sandeep Kumar;Kesarwani, Veerbhan;Choudhury, Samraggi;Gandhi, Sonu;Sharma, Shailesh	10.1101/2020.05.14.097170	Source	0	NO	2						-43966
1311	10.1101/2020.05.14.097204	2020-05-15	Preprint	bioRxiv	Expression of ACE2 and TMPRSS2 proteins in the upper and lower aerodigestive tracts of rats	Sato, Taku;Ueha, Rumi;Goto, Takao;Yamauchi, Akihito;Kondo, Kenji;Yamasoba, Tatsuya	10.1101/2020.05.14.097204	Source	0	NO	2						-43966
1312	10.1101/2020.05.14.097311	2020-05-15	Preprint	bioRxiv	Analytical and Clinical Comparison of Three Nucleic Acid Amplification Tests for SARS-CoV-2 Detection	Smith, Elizabeth;Zhen, Wei;Manji, Ryhana;Schron, Deborah;Duong, Scott;Berry, Gregory J	10.1101/2020.05.14.097311	Source	0	NO	2						-43966
1313	10.1101/2020.05.15.077313	2020-05-15	Preprint	bioRxiv	CoV-AbDab: the Coronavirus Antibody Database	Raybould, Matthew I J;Kovaltsuk, Aleksandr;Marks, Claire;Deane, Charlotte M	10.1101/2020.05.15.077313	Source	0	NO	2						-43966
1314	10.1101/2020.05.15.096719	2020-05-15	Preprint	bioRxiv	IgA MAb blocks SARS-CoV-2 Spike-ACE2 interaction providing mucosal immunity	Ejemel, Monir;Li, Qi;Hou, Shurong;Schiller, Zachary A;Wallace, Aaron L;Amcheslavsky, Alla;Yilmaz, Nese Kurt;Toomey, Jacqueline R;Schneider, Ryan;Close, Brianna J;Chen, Da Yuan;Conway, Hasahn L;Mohsan, Saeed;Cavacini, Lisa A;Klempner, Mark S;Schiffer, Celia A;Wang, Yang	10.1101/2020.05.15.096719	Source	0	NO	2						-43966
1315	10.1101/2020.05.15.097493	2020-05-15	Preprint	bioRxiv	Sequence characterization and molecular modeling of clinically relevant variants of the SARS-CoV-2 main protease	Cross, Thomas J;Takahashi, Gemma R;Diessner, Elizabeth M;Crosby, Marquise G;Farahmand, Vesta;Zhuang, Shannon;Butts, Carter T;Martin, Rachel W	10.1101/2020.05.15.097493	Source	0	NO	2						-43966
1316	10.1101/2020.05.15.097741	2020-05-15	Preprint	bioRxiv	Analysis of SARS-CoV-2 RNA-Sequences by Interpretable Machine Learning Models	Kaden, Marika;Bohnsack, Katrin Sophie;Weber, Mirko;Kudla, Mateusz;Gutowska, Kaja;Blazewicz, Jacek;Villmann, Thomas	10.1101/2020.05.15.097741	Source	0	NO	2						-43966
1317	10.1101/2020.05.15.097980	2020-05-15	Preprint	bioRxiv	Structural analysis of the SARS-CoV-2 methyltransferase complex involved in coronaviral RNA cap creation	Krafcikova, Petra;Silhan, Jan;Nencka, Radim;Boura, Evzen	10.1101/2020.05.15.097980	Source	1	NO	2						-43966
1318	10.1101/2020.05.15.098616	2020-05-15	Preprint	bioRxiv	SARS-CoV2 (COVID-19) Structural/Evolution Dynamicome: Insights into functional evolution and human genomics	Gupta, Ruchir;Charron, Jacob;Stenger, Cynthia L;Painter, Jared;Steward, Hunter;Cook, Taylor W;Faber, William;Frisch, Austin;Lind, Eric;Bauss, Jacob;Li, Xiaopeng;Sirpilla, Olivia;Soehnlen, Xavier;Underwood, Adam;Hinds, David;Morris, Michele;Lamb, Neil;Carcillo, Joseph A;Bupp, Caleb;Uhal, Bruce D;Rajasekaran, Surender;Prokop, Jeremy W	10.1101/2020.05.15.098616	Source	1	NO	2						-43966
1319	10.1101/2020.05.15.098731	2020-05-15	Preprint	bioRxiv	Favipiravir strikes the SARS-CoV-2 at its Achilles heel, the RNA polymerase	Shannon, A;Selisko, B;Le, N T T;Huchting, J;Touret, F;Piorkowski, G;Fattorini, V;Ferron, F;Decroly, E;Meier, C;Coutard, B;Peersen, O;Canard, B	10.1101/2020.05.15.098731	Source	4	NO	2						-43966
1352	10.1101/2020.05.05.079848	2020-05-14	Preprint	bioRxiv	Repurposing low–molecular-weight drugs against the main protease of severe acute respiratory syndrome coronavirus 2	Gao, Jia;Zhang, Liang;Liu, Xiaodan;Li, Fudong;Ma, Rongsheng;Zhu, Zhongliang;Zhang, Jiahai;Wu, Jihui;Shi, Yunyu;Pan, Yueyin;Ge, Yushu;Ruan, Ke	10.1101/2020.05.05.079848	Source	0	NO	2						-43965
1355	10.1101/2020.05.06.079830	2020-05-14	Preprint	bioRxiv	Development of a COVID-19 vaccine based on the receptor binding domain displayed on virus-like particles	Zha, Lisha;Zhao, Hongxin;Mohsen, Mona O;Hong, Liang;Zhou, Yuhang;Li, Zehua;Yao, Chuankai;Guo, Lijie;Chen, Hongquan;Liu, Xuelan;Chang, Xinyue;Zhang, Jie;Li, Dong;Wu, Ke;Vogel, Monique;Bachmann, Martin F;Wang, Junfeng	10.1101/2020.05.06.079830	Source	0	NO	2						-43965
1365	10.1101/2020.05.09.085613	2020-05-14	Preprint	bioRxiv	Potential modes of COVID-19 transmission from human eye revealed by single-cell atlas	Hamashima, Kiyofumi;Gautam, Pradeep;Lau, Katherine Anne;Khiong, Chan Woon;Blenkinsop, Timothy A;Li, Hu;Loh, Yuin Han	10.1101/2020.05.09.085613	Source	2	NO	2						-43965
1376	10.1101/2020.05.11.088781	2020-05-14	Preprint	bioRxiv	Structural insight into the putative role of novel SARS CoV-2 E protein in viral infection: a potential target for LAV development and therapeutic strategies	Sarkar, Manish;Saha, Soham	10.1101/2020.05.11.088781	Source	0	NO	2						-43965
1387	10.1101/2020.05.12.092056	2020-05-14	Preprint	bioRxiv	Tracing two causative SNPs reveals SARS-CoV-2 transmission in North America population	Ou, Xumin;Yang, Zhishuang;Zhu, Dekang;Mao, Sai;Wang, Mingshu;Jia, Renyong;Chen, Shun;Liu, Mafeng;Yang, Qiao;Wu, Ying;Zhao, Xinxin;Zhang, Shaqiu;Huang, Juan;Gao, Qun;Liu, Yunya;Zhang, Ling;Peopplenbosch, Maikel;Pan, Qiuwei;Cheng, Anchun	10.1101/2020.05.12.092056	Source	0	NO	2						-43965
1390	10.1101/2020.05.13.092478	2020-05-14	Preprint	bioRxiv	Novel ACE2-Independent Carbohydrate-Binding of SARS-CoV-2 Spike Protein to Host Lectins and Lung Microbiota	Chiodo, Fabrizio;Bruijns, Sven C M;Rodriguez, Ernesto;Li, R J Eveline;Molinaro, Antonio;Silipo, Alba;Lorenzo, Flaviana Di;Garcia Rivera, Dagmar;Valdes Balbin, Yury;Verez Bencomo, Vicente;Kooyk, Yvette Van	10.1101/2020.05.13.092478	Source	3	NO	2						-43965
1391	10.1101/2020.05.13.093062	2020-05-14	Preprint	bioRxiv	CRISPR-Assisted DNA Detection, a novel dCas9-based DNA detection technique	Xu, Xinhui;Luo, Tao;Gao, Jinliang;Lin, Na;Li, Weiwei;Xia, Xinyi;Wang, Jinke	10.1101/2020.05.13.093062	Source	0	NO	2						-43965
1392	10.1101/2020.05.13.093658	2020-05-14	Preprint	bioRxiv	Evolutionary arms race between virus and host drives genetic diversity in bat SARS related coronavirus spike genes	Guo, Hua;Hu, Bing Jie;Yang, Xing Lou;Zeng, Lei Ping;Li, Bei;Ouyang, Song Ying;Shi, Zheng Li	10.1101/2020.05.13.093658	Source	2	NO	2						-43965
1393	10.1101/2020.05.13.093971	2020-05-14	Preprint	bioRxiv	Insights into molecular evolution recombination of pandemic SARS-CoV-2 using Saudi Arabian sequences	Nour, Islam;Alanazi, Ibrahim O;Hanif, Atif;Kohl, Alain;Eifan, Saleh	10.1101/2020.05.13.093971	Source	0	NO	2						-43965
1394	10.1101/2020.05.13.094482	2020-05-14	Preprint	bioRxiv	Propagation, inactivation, and safety testing of SARS-CoV-2	Jureka, Alexander S;Silvas, Jesus A;Basler, Christopher F	10.1101/2020.05.13.094482	Source	0	NO	2						-43965
1395	10.1101/2020.05.13.094490	2020-05-14	Preprint	bioRxiv	A rapid, point of care red blood cell agglutination assay for detecting antibodies against SARS-CoV-2	Kruse, Robert L;Huang, Yuting;Smetana, Heather;Gehrie, Eric A;Amukele, Tim K;Tobian, Aaron A R;Mostafa, Heba H;Wang, Zack Z	10.1101/2020.05.13.094490	Source	0	NO	2						-43965
1396	10.1101/2020.05.13.094508	2020-05-14	Preprint	bioRxiv	Parallel global profiling of plant TOR dynamics reveals a conserved role for LARP1 in protein translation	Regina Scarpin, M;Leiboff, Samuel;Brunkard, Jacob O	10.1101/2020.05.13.094508	Source	0	NO	2						-43965
1397	10.1101/2020.05.14.056085	2020-05-14	Preprint	bioRxiv	Evolutionary Dynamics And Geographic Dispersal Of Beta Coronaviruses In African Bats	Motayo, Babatunde O;Oluwasemowo, Olukunle O;Akinduti, Paul A	10.1101/2020.05.14.056085	Source	0	NO	2						-43965
1398	10.1101/2020.05.14.092767	2020-05-14	Preprint	bioRxiv	ACE2-Variants Indicate Potential SARS-CoV-2-Susceptibility in Animals: An Extensive Molecular Dynamics Study	Pach, Szymon;Nguyen, Trung Ngoc;Trimpert, Jakob;Kunec, Dusan;Osterrieder, Nikolaus;Wolber, Gerhard	10.1101/2020.05.14.092767	Source	1	NO	2						-43965
1399	10.1101/2020.05.14.093757	2020-05-14	Preprint	bioRxiv	Immunoinformatic identification of B cell and T cell epitopes in the SARS-CoV-2 proteome	Crooke, Stephen N;Ovsyannikova, Inna G;Kennedy, Richard B;Poland, Gregory A	10.1101/2020.05.14.093757	Source	0	NO	2						-43965
1400	10.1101/2020.05.14.096727	2020-05-14	Preprint	bioRxiv	Characteristic and quantifiable COVID-19-like abnormalities in CT- and PET/CT-imaged lungs of SARS-CoV-2-infected crab-eating macaques (Macaca fascicularis)	Finch, Courtney L;Crozier, Ian;Lee, Ji Hyun;Byrum, Russ;Cooper, Timothy K;Liang, Janie;Sharer, Kaleb;Solomon, Jeffrey;Sayre, Philip J;Kocher, Gregory;Bartos, Christopher;Aiosa, Nina M;Castro, Marcelo;Larson, Peter A;Adams, Ricky;Beitzel, Brett;Paola, Nicholas Di;Kugelman, Jeffrey R;Kurtz, Jonathan R;Burdette, Tracey;Nason, Martha C;Feuerstein, Irwin M;Palacios, Gustavo;Claire, Marisa C St;Lackeme…	10.1101/2020.05.14.096727	Source	0	NO	2						-43965
1432	10.1101/2020.05.07.083410	2020-05-13	Preprint	bioRxiv	Characterization of SARS-CoV-2 viral diversity within and across hosts	Sashittal, Palash;Luo, Yunan;Peng, Jian;El Kebir, Mohammed	10.1101/2020.05.07.083410	Source	4	NO	2						-43964
1463	10.1101/2020.05.11.077651	2020-05-13	Preprint	bioRxiv	Low doses of radiation therapy increase the immunosuppressive profile of lung macrophages via IL-10 production and IFNγ/IL-6 suppression: a therapeutic strategy to counteract lung inflammation?	Meziani, Lydia;Robert, Charlotte;Mordant, Pierre;Deutsch, Eric	10.1101/2020.05.11.077651	Source	0	NO	2						-43964
1464	10.1101/2020.05.11.089409	2020-05-13	Preprint	bioRxiv	An integrated in silico immuno-genetic analytical platform provides insights into COVID-19 serological and vaccine targets	Ward, Daniel;Higgins, Matthew;Phelan, Jody E;Hibberd, Martin L;Campino, Susana;Clark, Taane G	10.1101/2020.05.11.089409	Source	0	NO	2						-43964
1465	10.1101/2020.05.11.089862	2020-05-13	Preprint	bioRxiv	Evaluation of the EUROIMMUN Anti-SARS-CoV-2 ELISA Assay for detection of IgA and IgG antibodies	Matushek, Scott M;Beavis, Kathleen G;Abeleda, Ana;Bethel, Cindy;Hunt, Carlissa;Gillen, Stephanie;Moran, Angelica;Tesic, Vera	10.1101/2020.05.11.089862	Source	1	NO	2						-43964
1468	10.1101/2020.05.12.089961	2020-05-13	Preprint	bioRxiv	Global view on virus infection in non-human primates and implication for public health and wildlife conservation	Liu, Zhijin	10.1101/2020.05.12.089961	Source	0	NO	2						-43964
1469	10.1101/2020.05.12.090324	2020-05-13	Preprint	bioRxiv	Infection Groups Differential (IGD) Score Reveals Infection Ability Difference between SARS-CoV-2 and Other Coronaviruses	Song, Ziwei;Zhou, Xingchen;Cai, Yuanyuan;Feng, Shuo;Zhang, Tingting;Wang, Yun;Lai, Maode;Li, Jing	10.1101/2020.05.12.090324	Source	0	NO	2						-43964
1470	10.1101/2020.05.12.091314	2020-05-13	Preprint	bioRxiv	Meta-analysis of transcriptomes of SARS-Cov2 infected human lung epithelial cells identifies transmembrane serine proteases co-expressed with ACE2 and biological processes related to viral entry, immunity, inflammation and cellular stress	Wruck, Wasco;Adjaye, James	10.1101/2020.05.12.091314	Source	0	NO	2						-43964
1471	10.1101/2020.05.12.091462	2020-05-13	Preprint	bioRxiv	Rapid isolation and profiling of a diverse panel of human monoclonal antibodies targeting the SARS-CoV-2 spike protein	Zost, Seth J;Gilchuk, Pavlo;Chen, Rita E;Case, James Brett;Reidy, Joseph X;Trivette, Andrew;Nargi, Rachel S;Sutton, Rachel E;Suryadevara, Naveenchandra;Chen, Elaine C;Binshtein, Elad;Shrihari, Swathi;Ostrowski, Mario;Chu, Helen Y;Didier, Jonathan E;Macrenaris, Keith W;Jones, Taylor;Day, Samuel;Myers, Luke;Eun Hyung Lee, F;Nguyen, Doan C;Sanz, Ignacio;Martinez, David R;Baric, Ralph S;Thackray, Lar…	10.1101/2020.05.12.091462	Source	11	NO	2						-43964
1472	10.1101/2020.05.12.091918	2020-05-13	Preprint	bioRxiv	Antibody repertoire induced by SARS-CoV-2 spike protein immunogens	Ravichandran, Supriya;Coyle, Elizabeth M;Klenow, Laura;Tang, Juanjie;Grubbs, Gabrielle;Liu, Shufeng;Wang, Tony;Golding, Hana;Khurana, Surender	10.1101/2020.05.12.091918	Source	2	NO	2						-43964
1473	10.1101/2020.05.12.092171	2020-05-13	Preprint	bioRxiv	Structure of SARS-CoV-2 main protease in the apo state reveals the inactive conformation	Zhou, Xuelan;Zhong, Fangling;Lin, Cheng;Hu, Xiaohui;Zhang, Yan;Xiong, Bing;Yin, Xiushan;Fu, Jinheng;He, Wei;Duan, Jingjing;Fu, Yang;Zhou, Huan;Wang, Qisheng;Li, Jian;Zhang, Jin	10.1101/2020.05.12.092171	Source	0	NO	2						-43964
1474	10.1101/2020.05.12.092379	2020-05-13	Preprint	bioRxiv	Comparison of the Accula SARS-CoV-2 Test with a Laboratory-Developed Assay for Detection of SARS-CoV-2 RNA in Clinical Nasopharyngeal Specimens	Hogan, Catherine A;Garamani, Natasha;Lee, Andrew S;Tung, Jack K;Sahoo, Malaya K;Huang, Chun Hong;Stevens, Bryan;Zehnder, James;Pinsky, Benjamin A	10.1101/2020.05.12.092379	Source	0	NO	2						-43964
1475	10.1101/2020.05.12.092387	2020-05-13	Preprint	bioRxiv	Comparison of SARS-CoV-2 Indirect and Direct Detection Methods	Pearson, Joel D;Trcka, Daniel;Hyduk, Sharon J;Aynaud, Marie Ming;Javier Hernandez, J;Peidis, Filippos;Lu, Suying;Chan, Kin;Woodgett, Jim;Mazzulli, Tony;Attisano, Liliana;Pelletier, Laurence;Cybulsky, Myron I;Wrana, Jeffrey L;Bremner, Rod	10.1101/2020.05.12.092387	Source	0	NO	2						-43964
1477	10.1101/2020.05.13.092577	2020-05-13	Preprint	bioRxiv	Lung Disease Network Reveals the Impact of Comorbidity on SARS-CoV-2 infection	Das, Asim Bikas	10.1101/2020.05.13.092577	Source	0	NO	2						-43964
1478	10.1101/2020.05.13.093195	2020-05-13	Preprint	bioRxiv	ChAdOx1 nCoV-19 vaccination prevents SARS-CoV-2 pneumonia in rhesus macaques	Doremalen, Neeltje Van;Lambe, Teresa;Spencer, Alexandra;Belij Rammerstorfer, Sandra;Purushotham, Jyothi N;Port, Julia R;Avanzato, Victoria;Bushmaker, Trenton;Flaxman, Amy;Ulaszewska, Marta;Feldmann, Friederike;Allen, Elizabeth R;Sharpe, Hannah;Schulz, Jonathan;Holbrook, Myndi;Okumura, Atsushi;Meade White, Kimberly;Perez Perez, Lizzette;Bissett, Cameron;Gilbride, Ciaran;Williamson, Brandi N;Rosenk…	10.1101/2020.05.13.093195	Source	28	NO	2						-43964
1479	10.1101/2020.05.13.093609	2020-05-13	Preprint	bioRxiv	Evaluation Of SYBR Green Real Time PCR For Detecting SARS-CoV-2 From Clinical Samples	Fajardo, Alvaro;Pereira Gomez, Marianoel;Echeverria, Natalia;Lopez Tort, Fernando;Perbolianachis, Paula;Aldunate, Fabian;Moreno, Pilar;Moratorio, Gonzalo	10.1101/2020.05.13.093609	Source	0	NO	2						-43964
1480	10.1101/2020.05.13.093690	2020-05-13	Preprint	bioRxiv	Functional prediction and comparative population analysis of variants in genes for proteases and innate immunity related to SARS-CoV-2 infection	Klaassen, Kristel;Stankovic, Biljana;Zukic, Branka;Kotur, Nikola;Gasic, Vladimir;Pavlovic, Sonja;Stojiljkovic, Maja	10.1101/2020.05.13.093690	Source	0	NO	2						-43964
1481	10.1101/2020.05.13.093781	2020-05-13	Preprint	bioRxiv	In Vitro Inhibition of SARS-CoV-2 Infection by Bovine Lactoferrin	Carvalho, Carlos Alberto Marques De;Matos, Aline Da Rocha;Caetano, Braulia Costa;Junior, Ivanildo Pedro De Sousa;Campos, Samir Pereira Da Costa;Geraldino, Barbara Rodrigues;Barros, Caroline Augusto;Almeida, Matheus Augusto Patricio De;Rocha, Vanessa Pimenta;Silva, Andrea Marques Vieira Da;Melgaco, Juliana Gil;Neves, Patricia Cristina Da Costa;Barros, Tamiris Azamor Da Costa;Bom, Ana Paula Dinis A…	10.1101/2020.05.13.093781	Source	0	NO	2						-43964
1530	10.1101/2020.05.01.071050	2020-05-12	Preprint	bioRxiv	CoV-Seq: SARS-CoV-2 Genome Analysis and Visualization	Liu, Boxiang;Liu, Kaibo;Zhang, He;Zhang, Liang;Bian, Yuchen;Huang, Liang	10.1101/2020.05.01.071050	Source	0	NO	2						-43963
1572	10.1101/2020.05.11.088179	2020-05-12	Preprint	bioRxiv	SARS-CoV-2 ORF3b is a potent interferon antagonist whose activity is further increased by a naturally occurring elongation variant	Konno, Yoriyuki;Kimura, Izumi;Uriu, Keiya;Fukushi, Masaya;Irie, Takashi;Koyanagi, Yoshio;Nakagawa, So;Sato, Kei	10.1101/2020.05.11.088179	Source	10	NO	2						-43963
1573	10.1101/2020.05.12.088088	2020-05-12	Preprint	bioRxiv	A putative new SARS-CoV protein, 3a*, encoded in an ORF overlapping ORF3a	Firth, Andrew E	10.1101/2020.05.12.088088	Source	1	NO	2						-43963
1574	10.1101/2020.05.12.088716	2020-05-12	Preprint	bioRxiv	Potent neutralizing antibodies from COVID-19 patients define multiple targets of vulnerability	Brouwer, Philip J M;Caniels, Tom G;Straten, Karlijn Van Der;Snitselaar, Jonne L;Aldon, Yoann;Bangaru, Sandhya;Torres, Jonathan L;Okba, Nisreen M A;Claireaux, Mathieu;Kerster, Gius;Bentlage, Arthur E H;Haaren, Marlies M Van;Guerra, Denise;Burger, Judith A;Schermer, Edith E;Verheul, Kirsten D;Velde, Niels Van Der;Kooi, Alex Van Der;Schooten, Jelle Van;Breemen, Marielle J Van;Bijl, Tom P L;Sliepen, …	10.1101/2020.05.12.088716	Source	15	NO	2						-43963
1575	10.1101/2020.05.12.090035	2020-05-12	Preprint	bioRxiv	Comparative analysis of antiviral efficacy of FDA-approved drugs against SARS-CoV-2 in human lung cells: Nafamostat is the most potent antiviral drug candidate	Ko, Meehyun;Jeon, Sangeun;Ryu, Wang Shick;Kim, Seungtaek	10.1101/2020.05.12.090035	Source	5	NO	2						-43963
1576	10.1101/2020.05.12.091298	2020-05-12	Preprint	bioRxiv	Characterization of neutralizing antibodies from a SARS-CoV-2 infected individual	Seydoux, Emilie;Homad, Leah J;Maccamy, Anna J;Rachael Parks, K;Hurlburt, Nicholas K;Jennewein, Madeleine F;Akins, Nicholas R;Stuart, Andrew B;Wan, Yu Hsin;Feng, Junli;Nelson, Rachael E;Singh, Suruchi;Cohen, Kristen W;Juliana Mcelrath, M;Englund, Janet A;Chu, Helen Y;Pancera, Marie;Mcguire, Andrew T;Stamatatos, Leonidas	10.1101/2020.05.12.091298	Source	11	NO	2						-43963
1610	10.1101/2020.03.04.976662	2020-05-11	Preprint	bioRxiv	Genome-wide data inferring the evolution and population demography of the novel pneumonia coronavirus (SARS-CoV-2)	Fang, Bin;Liu, Linlin;Yu, Xiao;Li, Xiang;Ye, Guojun;Xu, Juan;Zhang, Ling;Zhan, Faxian;Liu, Guiming;Pan, Tao;Shu, Yilin;Jiang, Yongzhong	10.1101/2020.03.04.976662	Source	3	NO	2						-43962
1611	10.1101/2020.03.16.994236	2020-05-11	Preprint	bioRxiv	The sequence of human ACE2 is suboptimal for binding the S spike protein of SARS coronavirus 2	Procko, Erik	10.1101/2020.03.16.994236	Source	16	NO	2						-43962
1612	10.1101/2020.03.30.015891	2020-05-11	Preprint	bioRxiv	Biophysical characterization of the SARS-CoV-2 spike protein binding with the ACE2 receptor and implications for infectivity	Chowdhury, Ratul;Maranas, Costas D	10.1101/2020.03.30.015891	Source	4	NO	2						-43962
1613	10.1101/2020.04.09.034868	2020-05-11	Preprint	bioRxiv	De novo design of high-affinity antibody variable regions (Fv) against the SARS-CoV-2 spike protein	Boorla, Veda Sheersh;Chowdhury, Ratul;Maranas, Costas D	10.1101/2020.04.09.034868	Source	0	NO	2						-43962
1614	10.1101/2020.04.21.053017	2020-05-11	Preprint	bioRxiv	Enisamium is a small molecule inhibitor of the influenza A virus and SARS-CoV-2 RNA polymerases	Walker, Alexander P;Fan, Haitian;Keown, Jeremy R;Margitich, Victor;Grimes, Jonathan M;Fodor, Ervin;Velthuis, Aartjan J W Te	10.1101/2020.04.21.053017	Source	0	NO	2						-43962
1615	10.1101/2020.04.24.059204	2020-05-11	Preprint	bioRxiv	eCovSens-Ultrasensitive Novel In-House Built Printed Circuit Board Based Electrochemical Device for Rapid Detection of nCovid-19 antigen, a spike protein domain 1 of SARS-CoV-2	Mahari, Subhasis;Roberts, Akanksha;Shahdeo, Deepshikha;Gandhi, Sonu	10.1101/2020.04.24.059204	Source	5	NO	2						-43962
1616	10.1101/2020.04.25.061499	2020-05-11	Preprint	bioRxiv	A rapid, low cost, and highly sensitive SARS-CoV-2 diagnostic based on whole genome sequencing	Hilaire, Brian Glenn St;Durand, Neva C;Mitra, Namita;Pulido, Saul Godinez;Mahajan, Ragini;Blackburn, Alyssa;Colaric, Zane L;Theisen, Joshua W M;Weisz, David;Dudchenko, Olga;Gnirke, Andreas;Rao, Suhas S P;Kaur, Parwinder;Aiden, Erez Lieberman;Aiden, Aviva Presser	10.1101/2020.04.25.061499	Source	4	NO	2						-43962
1619	10.1101/2020.05.05.079939	2020-05-11	Preprint	bioRxiv	Identification of novel mutations in RNA-dependent RNA polymerases of SARS-CoV-2 and their implications on its protein structure	Chand, Gyanendra Bahadur;Banerjee, Atanu;Azad, Gajendra Kumar	10.1101/2020.05.05.079939	Source	2	NO	2						-43962
1637	10.1101/2020.05.07.083147	2020-05-11	Preprint	bioRxiv	Impact of Thiol-Disulfide Balance on the Binding of Covid-19 Spike Protein with Angiotensin Converting Enzyme 2 Receptor	Hati, Sanchita;Bhattacharyya, Sudeep	10.1101/2020.05.07.083147	Source	2	NO	2						-43962
1671	10.1101/2020.05.11.088112	2020-05-11	Preprint	bioRxiv	Evidence for strong mutation bias towards, and selection against, T/U content in SARS-CoV2: implications for attenuated vaccine design	Rice, Alan M;Morales, Atahualpa Castillo;Ho, Alexander T;Mordstein, Christine;Muhlhausen, Stefanie;Watson, Samir;Cano, Laura;Young, Bethan;Kudla, Grzegorz;Hurst, Laurence D	10.1101/2020.05.11.088112	Source	2	NO	2						-43962
1672	10.1101/2020.05.11.088724	2020-05-11	Preprint	bioRxiv	A Rapid, Cost-Effective Tailed Amplicon Method for Sequencing SARS-CoV-2	Gohl, Daryl M;Garbe, John;Grady, Patrick;Daniel, Jerry;Watson, Ray H B;Auch, Benjamin;Nelson, Andrew;Yohe, Sophia;Beckman, Kenneth B	10.1101/2020.05.11.088724	Source	0	NO	2						-43962
1673	10.1101/2020.05.11.089045	2020-05-11	Preprint	bioRxiv	Activation of the SARS-CoV-2 receptor Ace2 by cytokines through pan JAK-STAT enhancers	Hennighausen, Lothar;Lee, Hye Kyung	10.1101/2020.05.11.089045	Source	0	NO	2						-43962
1680	10.1101/2020.04.01.020941	2020-05-10	Preprint	bioRxiv	LxxIxE-like Motif in Spike Protein of SARS-CoV-2 that is Known to Recruit the Host PP2A-B56 Phosphatase Mimics Artepillin C, an Immunomodulator, of Brazilian Green Propolis	Maaroufi, Halim	10.1101/2020.04.01.020941	Source	0	NO	2						-43961
1707	10.1101/2020.05.08.085506	2020-05-10	Preprint	bioRxiv	Clinical performance of SARS-CoV-2 IgG antibody tests and potential protective immunity	Kohmer, Niko;Westhaus, Sandra;Ruhl, Cornelia;Ciesek, Sandra;Rabenau, Holger F	10.1101/2020.05.08.085506	Source	0	NO	2						-43961
1708	10.1101/2020.05.09.085811	2020-05-10	Preprint	bioRxiv	Broad-spectrum antivirals of protoporphyrins inhibit the entry of highly pathogenic emerging viruses	Lu, Shengsheng;Pan, Xiaoyan;Chen, Daiwei;Xie, Xi;Wu, Yan;Shang, Weijuan;Jiang, Xiaming;Sun, Yuan;Fan, Sheng;He, Jian	10.1101/2020.05.09.085811	Source	0	NO	2						-43961
1709	10.1101/2020.05.09.086223	2020-05-10	Preprint	bioRxiv	Multiple introductions, regional spread and local differentiation during the first week of COVID-19 epidemic in Montevideo, Uruguay	Salazar, Cecilia;Diaz Viraque, Florencia;Pereira Gomez, Marianoel;Ferres, Ignacio;Moreno, Pilar;Moratorio, Gonzalo;Iraola, Gregorio	10.1101/2020.05.09.086223	Source	0	NO	2						-43961
1710	10.1101/2020.05.10.087288	2020-05-10	Preprint	bioRxiv	SARS-CoV-2 spike protein binds heparan sulfate in a length- and sequence-dependent manner	Liu, Lin;Chopra, Pradeep;Li, Xiuru;Wolfert, Margreet A;Mark Tompkins, S;Boons, Geert Jan	10.1101/2020.05.10.087288	Source	6	NO	2						-43961
1722	10.1101/2020.05.01.071985	2020-05-09	Preprint	bioRxiv	On spatial molecular arrangements of SARS-CoV2 genomes of Indian patients	Hassan, Sk Sarif;Moitra, Atanu;Rout, Ranjeet Kumar;Choudhury, Pabitra Pal;Pramanik, Prasanta;Jana, Siddhartha Sankar	10.1101/2020.05.01.071985	Source	2	NO	2						-43960
1723	10.1101/2020.05.05.078154	2020-05-09	Preprint	bioRxiv	Identification of neutralizing human monoclonal antibodies from Italian Covid-19 convalescent patients	Andreano, Emanuele;Nicastri, Emanuele;Paciello, Ida;Pileri, Piero;Manganaro, Noemi;Piccini, Giulia;Manenti, Alessandro;Pantano, Elisa;Kabanova, Anna;Troisi, Marco;Vacca, Fabiola;Cardamone, Dario;Santi, Concetta De;Agrati, Chiara;Capobianchi, Maria Rosaria;Castilletti, Concetta;Emiliozzi, Arianna;Fabbiani, Massimiliano;Montagnani, Francesca;Montomoli, Emanuele;Sala, Claudia;Ippolito, Giuseppe;Rapp…	10.1101/2020.05.05.078154	Source	6	NO	2						-43960
1750	10.1101/2020.05.07.083139	2020-05-09	Preprint	bioRxiv	Pre-treatment of the clinical sample with Proteinase K allows detection of SARS-CoV-2 in the absence of RNA extraction	Mallmann, Larissa;Schallenberger, Karoline;Demolliner, Meriane;Eisen, Ana Karolina Antunes;Hermann, Bruna Saraiva;Heldt, Fagner Henrique;Hansen, Alana Witt;Spilki, Fernando Rosado;Fleck, Juliane Deise	10.1101/2020.05.07.083139	Source	0	NO	2						-43960
1751	10.1101/2020.05.08.083816	2020-05-09	Preprint	bioRxiv	Intra-genome variability in the dinucleotide composition of SARS-CoV-2	Digard, Paul;Lee, Hui Min;Sharp, Colin;Grey, Finn;Gaunt, Eleanor	10.1101/2020.05.08.083816	Source	0	NO	2						-43960
1752	10.1101/2020.05.08.084236	2020-05-09	Preprint	bioRxiv	Knowledge, attitude and practice of secondary school students toward COVID-19 epidemic in Italy: a cross selectional study	Souli, Dafni;Dilucca, Maddalena	10.1101/2020.05.08.084236	Source	0	NO	2						-43960
1753	10.1101/2020.05.08.084996	2020-05-09	Preprint	bioRxiv	Elevated ACE2 expression in the olfactory neuroepithelium: implications for anosmia and upper respiratory SARS-CoV-2 entry and replication	Chen, Mengfei;Shen, Wenjuan;Rowan, Nicholas R;Kulaga, Heather;Hillel, Alexander;Ramanathan, Murugappan;Lane, Andrew P	10.1101/2020.05.08.084996	Source	1	NO	2						-43960
1754	10.1101/2020.05.09.086165	2020-05-09	Preprint	bioRxiv	ACE2 and TMPRSS2 are expressed on the human ocular surface, suggesting susceptibility to SARS-CoV-2 infection	Zhou, Lingli;Xu, Zhenhua;Castiglione, Gianni M;Soiberman, Uri S;Eberhart, Charles G;Duh, Elia J	10.1101/2020.05.09.086165	Source	6	NO	2						-43960
1773	10.1101/2020.04.03.023887	2020-05-08	Preprint	bioRxiv	Topological Analysis of SARS CoV-2 Main Protease	Estrada, Ernesto	10.1101/2020.04.03.023887	Source	0	NO	2						-43959
1774	10.1101/2020.04.15.043364	2020-05-08	Preprint	bioRxiv	Analysis of SARS-CoV-2 Antibodies in COVID-19 Convalescent Blood using a Coronavirus Antigen Microarray	Assis, Rafael R De;Jain, Aarti;Nakajima, Rie;Jasinskas, Algis;Felgner, Jiin;Obiero, Joshua M;Adenaiye, Oluwasanmi;Tai, Sheldon;Hong, Filbert;Norris, Philip J;Stone, Mars;Simmons, Graham;Bagri, Anil;Schreiber, Martin;Buser, Andreas;Holbro, Andreas;Battegay, Manuel;Hosimer, Philip;Noesen, Charles;Milton, Donald K;Group, Prometheus Study;Huw Davies, D;Contestable, Paul;Corash, Laurence M;Busch, Mich…	10.1101/2020.04.15.043364	Source	7	NO	2						-43959
1776	10.1101/2020.04.20.051581	2020-05-08	Preprint	bioRxiv	Boceprevir, GC-376, and calpain inhibitors II, XII inhibit SARS-CoV-2 viral replication by targeting the viral main protease	Ma, Chunlong;Sacco, Michael D;Hurst, Brett;Townsend, Julia A;Hu, Yanmei;Szeto, Tommy;Zhang, Xiujun;Tarbet, Bart;Marty, Michael T;Chen, Yu;Wang, Jun	10.1101/2020.04.20.051581	Source	0	NO	2						-43959
1778	10.1101/2020.04.28.066761	2020-05-08	Preprint	bioRxiv	Heparin inhibits cellular invasion by SARS-CoV-2: structural dependence of the interaction of the surface protein (spike) S1 receptor binding domain with heparin	Mycroft West, Courtney J;Su, Dunhao;Pagani, Isabel;Rudd, Timothy R;Elli, Stefano;Guimond, Scott E;Miller, Gavin;Meneghetti, Maria C Z;Nader, Helena B;Li, Yong;Nunes, Quentin M;Procter, Patricia;Mancini, Nicasio;Clementi, Massimo;Bisio, Antonella;Forsyth, Nicholas R;Turnbull, Jeremy E;Guerrini, Marco;Fernig, David G;Vicenzi, Elisa;Yates, Edwin A;Lima, Marcelo A;Skidmore, Mark A	10.1101/2020.04.28.066761	Source	11	NO	2						-43959
1851	10.1101/2020.05.05.079400	2020-05-08	Preprint	bioRxiv	Massive Multiplexing Can Deliver a $1 Test for COVID-19	Hebert, Paul Dn;Prosser, Sean Wj;Ivanova, Natalia V;Zakharov, Evgeny V;Ratnasingham, Sujeevan	10.1101/2020.05.05.079400	Source	0	NO	2						-43959
1872	10.1101/2020.05.06.050260	2020-05-08	Preprint	bioRxiv	SARS-CoV-2 proteins exploit host’s genetic and epigenetic mediators for the annexation of key host signaling pathways that confers its immune evasion and disease pathophysiology	Khan, Md Abdullah Al Kamran;Islam, Abul Bashar Mir Md Khademul	10.1101/2020.05.06.050260	Source	2	NO	2						-43959
1873	10.1101/2020.05.06.079046	2020-05-08	Preprint	bioRxiv	Skin Delivery of Modified Vaccinia Ankara Viral Vectors Generates Superior T Cell Immunity Against a Respiratory Viral Challenge	Pan, Youdong;Liu, Luzheng;Tian, Tian;Zhao, Jingxia;Park, Chang Ook;Lofftus, Serena Y;Stingley, Claire A;Mei, Shenglin;Liu, Xing;Kupper, Thomas S	10.1101/2020.05.06.079046	Source	0	NO	2						-43959
1874	10.1101/2020.05.06.080960	2020-05-08	Preprint	bioRxiv	The transcriptomic profiling of COVID-19 compared to SARS, MERS, Ebola, and H1N1	Alsamman, Alsamman M;Zayed, Hatem	10.1101/2020.05.06.080960	Source	1	NO	2						-43959
1875	10.1101/2020.05.06.081026	2020-05-08	Preprint	bioRxiv	Epigenetic regulator miRNA pattern differences among SARS-CoV, SARS-CoV-2 and SARS-CoV-2 world-wide isolates delineated the mystery behind the epic pathogenicity and distinct clinical characteristics of pandemic COVID-19	Khan, Md Abdullah Al Kamran;Sany, Md Rabi Us;Islam, Md Shafiqul;Mehebub, Md Saheb;Islam, Abul Bashar Mir Md Khademul	10.1101/2020.05.06.081026	Source	0	NO	2						-43959
1881	10.1101/2020.05.07.082107	2020-05-08	Preprint	bioRxiv	Novel NGS Pipeline for Virus Discovery from a Wide Spectrum of Hosts and Sample Types	Plyusnin, Ilya;Kant, Ravi;Jaaskelainen, Anne J;Sironen, Tarja;Holm, Liisa;Vapalahti, Olli;Smura, Teemu	10.1101/2020.05.07.082107	Source	0	NO	2						-43959
1882	10.1101/2020.05.07.082230	2020-05-08	Preprint	bioRxiv	A Modified ACE2 peptide mimic to block SARS-CoV2 entry	Saurabh, Suman;Purohit, Shubh Sanket	10.1101/2020.05.07.082230	Source	0	NO	2						-43959
1883	10.1101/2020.05.07.082297	2020-05-08	Preprint	bioRxiv	Lung biopsy cells transcriptional landscape from COVID-19 patient stratified lung injury in SARS-CoV-2 infection through impaired pulmonary surfactant metabolism	Islam, Abul Bashar Mir Md Khademul;Khan, Md Abdullah Al Kamran	10.1101/2020.05.07.082297	Source	0	NO	2						-43959
1886	10.1101/2020.05.08.082701	2020-05-08	Preprint	bioRxiv	Efficacy of a novel iodine complex solution, CupriDyne, in inactivating SARS-CoV-2	Mantlo, Emily;Evans, Alex;Patterson Fortin, Laura;Boutros, Jenny;Smith, Richard;Paessler, Slobodan	10.1101/2020.05.08.082701	Source	2	NO	2						-43959
1887	10.1101/2020.05.08.083618	2020-05-08	Preprint	bioRxiv	Multiple expression assessments of ACE2 and TMPRSS2 SARS-CoV-2 entry molecules in the urinary tract and their associations with clinical manifestations of COVID-19	Ren, Xiaohan;Wei, Xiyi;Li, Guangyao;Ren, Shancheng;Chen, Xinglin;Zhang, Tongtong;Zhang, Xu;Lu, Zhongwen;You, Zebing;Wang, Shangqian;Qin, Chao;Song, Ninghong;Wang, Zengjun	10.1101/2020.05.08.083618	Source	1	NO	2						-43959
1888	10.1101/2020.05.08.083964	2020-05-08	Preprint	bioRxiv	A potent neutralizing human antibody reveals the N-terminal domain of the Spike protein of SARS-CoV-2 as a site of vulnerability	Chi, Xiangyang;Yan, Renhong;Zhang, Jun;Zhang, Guanying;Zhang, Yuanyuan;Hao, Meng;Zhang, Zhe;Fan, Pengfei;Dong, Yunzhu;Yang, Yilong;Chen, Zhengshan;Guo, Yingying;Zhang, Jinlong;Li, Yaning;Song, Xiaohong;Chen, Yi;Xia, Lu;Fu, Ling;Hou, Lihua;Xu, Junjie;Yu, Changming;Li, Jianmin;Zhou, Qiang;Chen, Wei	10.1101/2020.05.08.083964	Source	16	NO	2						-43959
1889	10.1101/2020.05.08.084061	2020-05-08	Preprint	bioRxiv	Comparison of SARS-CoV-2 spike protein binding to human, pet, farm animals, and putative intermediate hosts ACE2 and ACE2 receptors	Zhai, Xiaofeng;Sun, Jiumeng;Yan, Ziqing;Zhang, Jie;Zhao, Jin;Zhao, Zongzheng;Gao, Qi;He, Wan Ting;Veit, Michael;Su, Shuo	10.1101/2020.05.08.084061	Source	0	NO	2						-43959
1890	10.1101/2020.05.08.084103	2020-05-08	Preprint	bioRxiv	AI334 and AQ806 antibodies recognize the spike S protein from SARS-CoV-2 by ELISA	Hammel, Philippe;Marchetti, Anna;Lima, Wanessa C;Lau, Kelvin;Pojer, Florence;Hacker, David;Cosson, Pierre	10.1101/2020.05.08.084103	Source	0	NO	2						-43959
1891	10.1101/2020.05.08.084384	2020-05-08	Preprint	bioRxiv	ACE2 coding variants in different populations and their potential impact on SARS-CoV-2 binding affinity	Ali, Fedaa;Elserafy, Menattallah;Alkordi, Mohamed H;Amin, Muhamed	10.1101/2020.05.08.084384	Source	0	NO	2						-43959
1918	10.1101/2020.01.15.907873	2020-05-07	Preprint	bioRxiv	The WD and linker domains of ATG16L1 required for non-canonical autophagy limit lethal respiratory infection by influenza A virus at epithelial surfaces	Wang, Yingxue;Zhang, Weijiao;Jefferson, Matthew;Sharma, Parul;Bone, Ben;Kipar, Anja;Coombes, Janine L;Pearson, Timothy;Man, Angela;Zhekova, Alex;Bao, Yongping;Tripp, Ralph A;Yamauchi, Yohei;Carding, Simon R;Mayer, Ulrike;Powell, Penny P;Stewart, James P;Wileman, Thomas	10.1101/2020.01.15.907873	Source	0	NO	2						-43958
1919	10.1101/2020.03.04.976027	2020-05-07	Preprint	bioRxiv	Interaction of the spike protein RBD from SARS-CoV-2 with ACE2: similarity with SARS-CoV, hot-spot analysis and effect of the receptor polymorphism	Othman, Houcemeddine;Bouslama, Zied;Brandenburg, Jean Tristan;Rocha, Jorge Da;Hamdi, Yosr;Ghedira, Kais;Srairi Abid, Najet;Hazelhurst, Scott	10.1101/2020.03.04.976027	Source	1	{u'is-preprint-of': [{u'asserted-by': u'subject', u'id': u'10.1016/j.bbrc.2020.05.028', u'id-type': u'doi'}], u'cites': []}	1	2020-5-14	10.1016/j.bbrc.2020.05.028	7	6		-43958
1931	10.1101/2020.04.24.057380	2020-05-07	Preprint	bioRxiv	Tracing Back the Temporal Change of SARS-CoV-2 with Genomic Signatures	Biswas, Sourav;Saha, Suparna;Bandyopadhyay, Sanghamitra;Bhattacharyya, Malay	10.1101/2020.04.24.057380	Source	0	NO	2						-43958
1935	10.1101/2020.04.26.062422	2020-05-07	Preprint	bioRxiv	Quality control of low-frequency variants in SARS-CoV-2 genomes	Rayko, Mikhail;Komissarov, Aleksey	10.1101/2020.04.26.062422	Source	2	NO	2						-43958
1937	10.1101/2020.04.29.067983	2020-05-07	Preprint	bioRxiv	Evaluation of 19 antiviral drugs against SARS-CoV-2 Infection	Liu, Shufeng;Lien, Christopher Z;Selvaraj, Prabhuanand;Wang, Tony T	10.1101/2020.04.29.067983	Source	1	NO	2						-43958
1947	10.1101/2020.05.06.080630	2020-05-07	Preprint	bioRxiv	In Silico Trial to test COVID-19 candidate vaccines: a case study with UISS platform	Russo, Giulia;Pennisi, Marzio;Viceconti, Marco;Pappalardo, Francesco	10.1101/2020.05.06.080630	Source	0	NO	2						-43958
1948	10.1101/2020.05.06.081497	2020-05-07	Preprint	bioRxiv	A mouse-adapted SARS-CoV-2 model for the evaluation of COVID-19 medical countermeasures	Dinnon, Kenneth H;Leist, Sarah R;Schafer, Alexandra;Edwards, Caitlin E;Martinez, David R;Montgomery, Stephanie A;West, Ande;Yount, Boyd L;Hou, Yixuan J;Adams, Lily E;Gully, Kendra L;Brown, Ariane J;Huang, Emily;Bryant, Matthew D;Choong, Ingrid C;Glenn, Jeffrey S;Gralinski, Lisa E;Sheahan, Timothy P;Baric, Ralph S	10.1101/2020.05.06.081497	Source	20	NO	2						-43958
1949	10.1101/2020.05.06.081968	2020-05-07	Preprint	bioRxiv	Suramin inhibits SARS-CoV-2 infection in cell culture by interfering with early steps of the replication cycle	Silva, Clarisse Salgado Benvindo Da;Thaler, Melissa;Tas, Ali;Ogando, Natacha S;Bredenbeek, Peter J;Ninaber, Dennis K;Wang, Ying;Hiemstra, Pieter S;Snijder, Eric J;Hemert, Martijn J Van	10.1101/2020.05.06.081968	Source	0	NO	2						-43958
1951	10.1101/2020.05.07.075093	2020-05-07	Preprint	bioRxiv	Holobiont Urbanism: sampling urban beehives reveals cities’ metagenomes	Henaff, Elizabeth;Najjar, Devora;Perez, Miguel;Flores, Regina;Woebken, Christopher;Mason, Christopher E;Slavin, Kevin	10.1101/2020.05.07.075093	Source	0	NO	2						-43958
1952	10.1101/2020.05.07.077016	2020-05-07	Preprint	bioRxiv	The SARS-CoV-2-like virus found in captive pangolins from Guangdong should be better sequenced	Hassanin, Alexandre	10.1101/2020.05.07.077016	Source	0	NO	2						-43958
1953	10.1101/2020.05.07.082487	2020-05-07	Preprint	bioRxiv	COVID-19: Viral-host interactome analyzed by network based-approach model to study pathogenesis of SARS-CoV-2 infection	Messina, Francesco;Giombini, Emanuela;Agrati, Chiara;Vairo, Francesco;Bartoli, Tommaso Ascoli;Moghazi, Samir Al;Piacentini, Mauro;Locatelli, Franco;Kobinger, Gary;Maeurer, Markus;Zumla, Alimuddin;Capobianchi, Maria R;Lauria, Francesco Nicola;Ippolito, Giuseppe;Group, Covid 19 Inmi Network Medicine For Ids Study	10.1101/2020.05.07.082487	Source	1	NO	2						-43958
1954	10.1101/2020.05.07.082925	2020-05-07	Preprint	bioRxiv	A Combined approach of MALDI-TOF Mass Spectrometry and multivariate analysis as a potential tool for the detection of SARS-CoV-2 virus in nasopharyngeal swabs	Rocca, Maria Florencia;Zintgraff, Jonathan Cristian;Dattero, Maria Elena;Santos, Leonardo Silva;Ledesma, Martin;Vay, Carlos;Prieto, Monica;Benedetti, Estefania;Avaro, Martin;Russo, Mara;Nachtigall, Fabiane Manke;Baumeister, Elsa	10.1101/2020.05.07.082925	Source	0	NO	2						-43958
2068	10.1101/2020.05.05.079087	2020-05-06	Preprint	bioRxiv	SARS-CoV-2 codon usage bias downregulates host expressed genes with similar codon usage	Alonso, Andres Mariano;Diambra, Luis	10.1101/2020.05.05.079087	Source	0	NO	2						-43957
2069	10.1101/2020.05.05.079202	2020-05-06	Preprint	bioRxiv	Neutralization of SARS-CoV-2 by destruction of the prefusion Spike	Huo, Jiandong;Zhao, Yuguang;Ren, Jingshan;Zhou, Daming;Duyvesteyn, Helen Me;Ginn, Helen M;Carrique, Loic;Malinauskas, Tomas;Ruza, Reinis R;Shah, Pranav Nm;Tan, Tiong Kit;Rijal, Pramila;Coombes, Naomi;Bewley, Kevin;Radecke, Julika;Paterson, Neil G;Supasa, Piyasa;Mongkolsapaya, Juthathip;Screaton, Gavin R;Carroll, Miles;Townsend, Alain;Fry, Elizabeth E;Owens, Raymond J;Stuart, David I	10.1101/2020.05.05.079202	Source	5	NO	2						-43957
2070	10.1101/2020.05.05.079608	2020-05-06	Preprint	bioRxiv	Inhibition of the replication of SARS-CoV-2 in human cells by the FDA-approved drug chlorpromazine	Plaze, Marion;Attali, David;Prot, Matthieu;Petit, Anne Cecile;Blatzer, Michael;Vinckier, Fabien;Levillayer, Laurine;Perin Dureau, Florent;Cachia, Arnaud;Friedlander, Gerard;Chretien, Fabrice;Simon Loriere, Etienne;Gaillard, Raphael	10.1101/2020.05.05.079608	Source	0	NO	2						-43957
2072	10.1101/2020.05.06.079798	2020-05-06	Preprint	bioRxiv	Applying Lexical Link Analysis to Discover Insights from Public Information on COVID-19	Zhao, Ying;Zhou, Charles C	10.1101/2020.05.06.079798	Source	0	NO	2						-43957
2073	10.1101/2020.05.06.080119	2020-05-06	Preprint	bioRxiv	Multiple SARS-CoV-2 introductions shaped the early outbreak in Central Eastern Europe: comparing Hungarian data to a worldwide sequence data-matrix	Kemenesi, Gabor;Zeghbib, Safia;Somogyi, Balazs A;Toth, Gabor Endre;Banyai, Krisztian;Solymosi, Norbert;Szabo, Peter M;Szabo, Istvan;Balint, Adam;Urban, Peter;Herczeg, Robert;Gyenesei, Attila;Nagy, Agnes;Pereszlenyi, Csaba Istvan;Babinszky, Gergely Csaba;Dudas, Gabor;Terhes, Gabriella;Zoldi, Viktor;Lovas, Robert;Tenczer, Szabolcs;Kornya, Laszlo;Jakab, Ferenc	10.1101/2020.05.06.080119	Source	1	NO	2						-43957
2112	10.1101/2020.04.27.065383	2020-05-05	Preprint	bioRxiv	In silico design and validation of commercial kit GPS™ CoVID-19 dtec-RT-qPCR Test under criteria of UNE/EN ISO 17025:2005 and ISO/IEC 15189:2012	Martinez Murcia, Antonio;Bru, Gema;Navarro, Aaron;Ros Tarraga, Patricia;Garcia Sirera, Adrian;Perez, Laura	10.1101/2020.04.27.065383	Source	0	NO	2						-43956
2125	10.1101/2020.04.29.069054	2020-05-05	Preprint	bioRxiv	Spike mutation pipeline reveals the emergence of a more transmissible form of SARS-CoV-2	Korber, B;Fischer, W M;Gnanakaran, S;Yoon, H;Theiler, J;Abfalterer, W;Foley, B;Giorgi, E E;Bhattacharya, T;Parker, M D;Partridge, D G;Evans, C M;Freeman, T M;De Silva, T I;Group, On Behalf Of The Sheffield Covid 19 Genomics;La Branche, C C;Montefiori, D C	10.1101/2020.04.29.069054	Source	73	NO	2						-43956
2176	10.1101/2020.05.01.073171	2020-05-05	Preprint	bioRxiv	Functional pathways in respiratory tract microbiome separate COVID-19 from community-acquired pneumonia patients	Haiminen, Niina;Utro, Filippo;Seabolt, Ed;Parida, Laxmi	10.1101/2020.05.01.073171	Source	0	NO	2						-43956
2183	10.1101/2020.05.03.073080	2020-05-05	Preprint	bioRxiv	Feline coronavirus drug inhibits the main protease of SARS-CoV-2 and blocks virus replication	Vuong, Wayne;Khan, Muhammad Bashir;Fischer, Conrad;Arutyunova, Elena;Lamer, Tess;Shields, Justin;Saffran, Holly A;Mckay, Ryan T;Belkum, Marco J Van;Joyce, Michael;Young, Howard S;Lorne Tyrrell, D;Vederas, John C;Joanne Lemieux, M	10.1101/2020.05.03.073080	Source	5	NO	2						-43956
2184	10.1101/2020.05.03.075549	2020-05-05	Preprint	bioRxiv	COVIDier: A Deep-learning Tool For Coronaviruses Genome And Virulence Proteins Classification	Habib, Peter T;Alsamman, Alsamman M;Saber Ayad, Maha;Hassanein, Sameh E;Hamwieh, Aladdin	10.1101/2020.05.03.075549	Source	0	NO	2						-43956
2185	10.1101/2020.05.04.075911	2020-05-05	Preprint	bioRxiv	Global Spread of SARS-CoV-2 Subtype with Spike Protein Mutation D614G is Shaped by Human Genomic Variations that Regulate Expression of TMPRSS2 and MX1 Genes	Bhattacharyya, Chandrika;Das, Chitrarpita;Ghosh, Arnab;Singh, Animesh K;Mukherjee, Souvik;Majumder, Partha P;Basu, Analabha;Biswas, Nidhan K	10.1101/2020.05.04.075911	Source	14	NO	2						-43956
2186	10.1101/2020.05.04.076281	2020-05-05	Preprint	bioRxiv	Global genetic patterns reveal host tropism versus cross-taxon transmission of bat Betacoronaviruses	Bacus, Michael G;Dayap, Stephen Adrian H;Tampon, Nikki Vanesa T;Udarbe, Marielle M;Puentespina, Roberto P;Villanueva, Sharon Yvette Angelina M;Cadiz, Aleyla E De;Achondo, Marion John Michael M;Murao, Lyre Anni E	10.1101/2020.05.04.076281	Source	0	NO	2						-43956
2187	10.1101/2020.05.04.077826	2020-05-05	Preprint	bioRxiv	Alpha 1 Antitrypsin is an Inhibitor of the SARS-CoV2–Priming Protease TMPRSS2	Azouz, Nurit P;Klingler, Andrea M;Rothenberg, Marc E	10.1101/2020.05.04.077826	Source	5	NO	2						-43956
2188	10.1101/2020.05.04.077842	2020-05-05	Preprint	bioRxiv	SARS-CoV-2 Spike Glycoprotein Receptor Binding Domain is Subject to Negative Selection with Predicted Positive Selection Mutations	Li, You;Wang, Ye;Qiu, Yaping;Gong, Zhen;Deng, Lei;Pan, Min;Yang, Huiping;Xu, Jianan;Yang, Li;Li, Jin	10.1101/2020.05.04.077842	Source	2	NO	2						-43956
2191	10.1101/2020.05.05.076992	2020-05-05	Preprint	bioRxiv	MALVIRUS: an integrated web application for viral variant calling	Ciccolella, Simone;Denti, Luca;Bonizzoni, Paola;Vedova, Gianluca Della;Pirola, Yuri;Previtali, Marco	10.1101/2020.05.05.076992	Source	0	NO	2						-43956
2192	10.1101/2020.05.05.077867	2020-05-05	Preprint	bioRxiv	Type III interferons disrupt the lung epithelial barrier upon viral recognition	Broggi, Achille;Ghosh, Sreya;Sposito, Benedetta;Spreafico, Roberto;Balzarini, Fabio;Cascio, Antonino Lo;Clementi, Nicola;Santis, Maria De;Mancini, Nicasio;Granucci, Francesca;Zanoni, Ivan	10.1101/2020.05.05.077867	Source	4	NO	2						-43956
2193	10.1101/2020.05.05.078238	2020-05-05	Preprint	bioRxiv	Translation-associated mutational U-pressure in the first ORF of SARS-CoV-2 and other coronaviruses	Victorovich, Khrustalev Vladislav;Rajanish, Giri;Aleksandrovna, Khrustaleva Tatyana;Krishna, Kapuganti Shivani;Nicolaevich, Stojarov Aleksander;Vitoldovich, Poboinev Victor	10.1101/2020.05.05.078238	Source	1	NO	2						-43956
2194	10.1101/2020.05.05.078360	2020-05-05	Preprint	bioRxiv	Type I and III interferons disrupt lung epithelial repair during recovery from viral infection	Major, J;Crotta, S;Llorian, M;M Mccabe, T;H Gad, H;Hartmann, R;Wack, A	10.1101/2020.05.05.078360	Source	3	NO	2						-43956
2195	10.1101/2020.05.05.078501	2020-05-05	Preprint	bioRxiv	Test Agreement Between Roche Cobas 6800 and Cepheid GeneXpert Xpress SARS-CoV-2 Assays at High Cycle Threshold Ranges	Broder, Kari;Babiker, Ahmed;Myers, Charles;White, Terri;Jones, Heather;Cardella, John;Burd, Eileen M;Hill, Charles E;Kraft, Colleen S	10.1101/2020.05.05.078501	Source	0	NO	2						-43956
2196	10.1101/2020.05.05.078956	2020-05-05	Preprint	bioRxiv	Selectomic and Evolvability Analyses of the Highly Pathogenic Betacoronaviruses SARS-CoV-2, SARS-CoV, and MERS-CoV	May, Meghan;Rostama, Bahman;Relich, Ryan F	10.1101/2020.05.05.078956	Source	0	NO	2						-43956
2197	10.1101/2020.05.05.079095	2020-05-05	Preprint	bioRxiv	Identification of Candidate COVID-19 Therapeutics using hPSC-derived Lung Organoids	Han, Yuling;Yang, Liuliu;Duan, Xiaohua;Duan, Fuyu;Nilsson Payant, Benjamin E;Yaron, Tomer M;Wang, Pengfei;Tang, Xuming;Zhang, Tuo;Zhao, Zeping;Bram, Yaron;Redmond, David;Houghton, Sean;Nguyen, Duc;Xu, Dong;Wang, Xing;Uhl, Skyler;Huang, Yaoxing;Johnson, Jared L;Xiang, Jenny;Wang, Hui;Pan, Fong Cheng;Cantley, Lewis C;Ten Oever, Benjamin R;Ho, David D;Evans, Todd;Schwartz, Robert E;Chen, Huanhuan Jo…	10.1101/2020.05.05.079095	Source	4	NO	2						-43956
2198	10.1101/2020.05.05.079194	2020-05-05	Preprint	bioRxiv	Bulk and single-cell gene expression profiling of SARS-CoV-2 infected human cell lines identifies molecular targets for therapeutic intervention	Emanuel, Wyler;Kirstin, Mosbauer;Vedran, Franke;Asija, Diag;Theresa, Gottula Lina;Roberto, Arsie;Filippos, Klironomos;David, Koppstein;Salah, Ayoub;Christopher, Buccitelli;Anja, Richter;Ivano, Legnini;Andranik, Ivanov;Tommaso, Mari;Simone, Del Giudice;Patrick, Papies Jan;Alexander, Muller Marcel;Daniela, Niemeyer;Matthias, Selbach;Altuna, Akalin;Nikolaus, Rajewsky;Christian, Drosten;Markus, Landt…	10.1101/2020.05.05.079194	Source	4	NO	2						-43956
2211	10.1101/2020.04.07.030544	2020-05-04	Preprint	bioRxiv	Revealing variants in SARS-CoV-2 interaction domain of ACE2 and loss of function intolerance through analysis of &gt;200,000 exomes	Cirulli, Elizabeth T;Riffle, Stephen;Bolze, Alexandre;Washington, Nicole L	10.1101/2020.04.07.030544	Source	0	NO	2						-43955
2234	10.1101/2020.05.02.043554	2020-05-04	Preprint	bioRxiv	Catalytic cleavage of HEAT and subsequent covalent binding of the tetralone moiety by the SARS-CoV-2 main protease	Gunther, Sebastian;Reinke, Patrick Y A;Oberthuer, Dominik;Yefanov, Oleksandr;Ginn, Helen;Meier, Susanne;Lane, Thomas J;Lorenzen, Kristina;Gelisio, Luca;Brehm, Wolfgang;Dunkel, Illona;Domaracky, Martin;Saouane, Sofiane;Lieske, Julia;Ehrt, Christiane;Koua, Faisal;Tolstikova, Alexandra;White, Thomas A;Groessler, Michael;Fleckenstein, Holger;Trost, Fabian;Galchenkova, Marina;Gevorkov, Yaroslav;Li, Ch…	10.1101/2020.05.02.043554	Source	0	NO	2						-43955
2235	10.1101/2020.05.02.071506	2020-05-04	Preprint	bioRxiv	Computational methods to develop potential neutralizing antibody Fab region against SARS-CoV-2 as therapeutic and diagnostic tool	Manikyam, Hemanth K;Joshi, Sunil K	10.1101/2020.05.02.071506	Source	0	NO	2						-43955
2236	10.1101/2020.05.03.066266	2020-05-04	Preprint	bioRxiv	Characterizations of SARS-CoV-2 mutational profile, spike protein stability and viral transmission	Laha, Sayantan;Chakraborty, Joyeeta;Das, Shantanab;Manna, Soumen Kanti;Biswas, Sampa;Chatterjee, Raghunath	10.1101/2020.05.03.066266	Source	0	NO	2						-43955
2237	10.1101/2020.05.03.074781	2020-05-04	Preprint	bioRxiv	Missense variants in ACE2 are predicted to encourage and inhibit interaction with SARS-CoV-2 Spike and contribute to genetic risk in COVID-19	Macgowan, Stuart A;Barton, Geoffrey J	10.1101/2020.05.03.074781	Source	0	NO	2						-43955
2238	10.1101/2020.05.03.074914	2020-05-04	Preprint	bioRxiv	Neutralizing Antibodies Isolated by a site-directed Screening have Potent Protection on SARS-CoV-2 Infection	Liu, Xiaoyu;Gao, Fang;Gou, Liming;Chen, Yin;Gu, Yayun;Ao, Lei;Shen, Hongbing;Hu, Zhibin;Guo, Xiling;Gao, Wei	10.1101/2020.05.03.074914	Source	3	NO	2						-43955
2239	10.1101/2020.05.03.074971	2020-05-04	Preprint	bioRxiv	Pathogen Reduction of SARS-CoV-2 Virus in Plasma and Whole Blood using Riboflavin and UV Light	Ragan, Izabela;Hartson, Lindsay;Pidcoke, Heather;Bowen, Richard;Goodrich, Raymond P	10.1101/2020.05.03.074971	Source	1	NO	2						-43955
2240	10.1101/2020.05.03.075473	2020-05-04	Preprint	bioRxiv	Computational analysis on the ACE2-derived peptides for neutralizing the ACE2 binding to the spike protein of SARS-CoV-2	Lupala, Cecylia S;Kumar, Vikash;Li, Xuanxuan;Su, Xiao Dong;Liu, Haiguang	10.1101/2020.05.03.075473	Source	0	NO	2						-43955
2242	10.1101/2020.05.04.075945	2020-05-04	Preprint	bioRxiv	The UCSC SARS-CoV-2 Genome Browser	Fernandes, Jason D;Hinrichs, Angie S;Clawson, Hiram;Gonzalez, Jairo Navarro;Lee, Brian T;Nassar, Luis R;Raney, Brian J;Rosenbloom, Kate R;Nerli, Santrupti;Rao, Arjun;Schmelter, Daniel;Zweig, Ann S;Lowe, Todd M;Ares, Manuel;Corbet Detig, Russ;James Kent, W;Haussler, David;Haeussler, Maximilian	10.1101/2020.05.04.075945	Source	2	NO	2						-43955
2243	10.1101/2020.05.04.077511	2020-05-04	Preprint	bioRxiv	Complexity in SARS-CoV-2 genome data: Price theory of mutant isolates	Mandal, Saurav;Singh, R K Sanayaima;Sharma, Saurabh Kumar;Malik, Md Zubbair;Singh, R K Brojen	10.1101/2020.05.04.077511	Source	0	NO	2						-43955
2244	10.1101/2020.05.04.077735	2020-05-04	Preprint	bioRxiv	Temporal signal and the phylodynamic threshold of SARS-CoV-2	Duchene, Sebastian;Featherstone, Leo;Haritopoulou Sinanidou, Melina;Rambaut, Andrew;Lemey, Philippe;Baele, Guy	10.1101/2020.05.04.077735	Source	5	NO	2						-43955
2256	10.1101/2020.04.22.046565	2020-05-03	Preprint	bioRxiv	Functional and Genetic Analysis of Viral Receptor ACE2 Orthologs Reveals a Broad Potential Host Range of SARS-CoV-2	Liu, Yinghui;Hu, Gaowei;Wang, Yuyan;Zhao, Xiaomin;Ji, Fansen;Ren, Wenlin;Gong, Mingli;Ju, Xiaohui;Li, Changhe;Hong, Junxian;Zhu, Yuanfei;Cai, Xia;Wu, Jianping;Lan, Xun;Xie, Youhua;Wang, Xinquan;Yuan, Zhenghong;Zhang, Rong;Ding, Qiang	10.1101/2020.04.22.046565	Source	4	NO	2						-43954
2275	10.1101/2020.04.28.066985	2020-05-03	Preprint	bioRxiv	Analyses of spike protein from first deposited sequences of SARS-CoV2 from West Bengal, India	Begum, Feroza;Mukherjee, Debica;Thagriki, Dluya;Das, Sandeepan;Tripathi, Prem Prakash;Banerjee, Arup Kumar;Ray, Upasana	10.1101/2020.04.28.066985	Source	0	NO	2						-43954
2281	10.1101/2020.04.29.067843	2020-05-03	Preprint	bioRxiv	A study’s got to know its limitations	Gooch, Phil;Warren Jones, Emma	10.1101/2020.04.29.067843	Source	0	NO	2						-43954
2284	10.1101/2020.05.01.072652	2020-05-03	Preprint	bioRxiv	Molecular Architecture of Early Dissemination and Evolution of the SARS-CoV-2 Virus in Metropolitan Houston, Texas	Wesley Long, S;Olsen, Randall J;Christensen, Paul A;Bernard, David W;Davis, James R;Shukla, Maulik;Nguyen, Marcus;Saavedra, Matthew Ojeda;Cantu, Concepcion C;Yerramilli, Prasanti;Pruitt, Layne;Subedi, Sishir;Hendrickson, Heather;Eskandari, Ghazaleh;Kumaraswami, Muthiah;Mclellan, Jason S;Musser, James M	10.1101/2020.05.01.072652	Source	2	NO	2						-43954
2285	10.1101/2020.05.03.074930	2020-05-03	Preprint	bioRxiv	Design of an Epitope-Based Peptide Vaccine against the Severe Acute Respiratory Syndrome Coronavirus-2 (SARS-CoV-2): A Vaccine Informatics Approach	Khan, Arbaaz;Alam, Aftab;Imam, Nikhat;Siddiqui, Mohd Faizan;Ishrat, Romana	10.1101/2020.05.03.074930	Source	1	NO	2						-43954
2325	10.1101/2020.05.01.071688	2020-05-02	Preprint	bioRxiv	Comprehensive characterization of N- and O- glycosylation of SARS-CoV-2 human receptor angiotensin converting enzyme 2	Shajahan, Asif;Archer Hartmann, Stephanie;Supekar, Nitin T;Gleinich, Anne S;Heiss, Christian;Azadi, Parastoo	10.1101/2020.05.01.071688	Source	4	NO	2						-43953
2326	10.1101/2020.05.01.073262	2020-05-02	Preprint	bioRxiv	SARS-CoV-2 is well adapted for humans. What does this mean for re-emergence?	Zhan, Shing Hei;Deverman, Benjamin E;Chan, Yujia Alina	10.1101/2020.05.01.073262	Source	3	NO	2						-43953
2327	10.1101/2020.05.02.072439	2020-05-02	Preprint	bioRxiv	Release of potential pro-inflammatory peptides from SARS-CoV-2 spike glycoproteins in neutrophil-extracellular traps	Blanco Miguez, Aitor;Sanchez, Borja	10.1101/2020.05.02.072439	Source	0	NO	2						-43953
2328	10.1101/2020.05.02.073320	2020-05-02	Preprint	bioRxiv	Identification of Drugs Blocking SARS-CoV-2 Infection using Human Pluripotent Stem Cell-derived Colonic Organoids	Duan, Xiaohua;Han, Yuling;Yang, Liuliu;Nilsson Payant, Benjamin E;Wang, Pengfei;Zhang, Tuo;Xiang, Jenny;Xu, Dong;Wang, Xing;Uhl, Skyler;Huang, Yaoxing;Chen, Huanhuan Joyce;Wang, Hui;Ten Oever, Benjamin;Schwartz, Robert E;Ho, David D;Evans, Todd;Pan, Fong Cheng;Chen, Shuibing	10.1101/2020.05.02.073320	Source	1	NO	2						-43953
2329	10.1101/2020.05.02.073411	2020-05-02	Preprint	bioRxiv	Rapid adaptation of SARS-CoV-2 in BALB/c mice: Novel mouse model for vaccine efficacy	Gu, Hongjing;Chen, Qi;Yang, Guan;He, Lei;Fan, Hang;Deng, Yong Qiang;Wang, Yanxiao;Teng, Yue;Zhao, Zhongpeng;Cui, Yujun;Li, Yuchang;Li, Xiao Feng;Li, Jiangfan;Zhang, Nana;Yang, Xiaolan;Chen, Shaolong;Zhao, Guangyu;Wang, Xiliang;Luo, Deyan;Wang, Hui;Yang, Xiao;Li, Yan;Han, Gencheng;He, Yuxian;Zhou, Xiaojun;Geng, Shusheng;Sheng, Xiaoli;Jiang, Shibo;Sun, Shihui;Qin, Cheng Feng;Zhou, Yusen	10.1101/2020.05.02.073411	Source	5	NO	2						-43953
2330	10.1101/2020.05.02.074021	2020-05-02	Preprint	bioRxiv	An artificial intelligence system reveals liquiritin inhibits SARS-CoV-2 by mimicking type I interferon	Zhu, Jie;Deng, Yong Qiang;Wang, Xin;Li, Xiao Feng;Zhang, Na Na;Liu, Zurui;Zhang, Bowen;Qin, Cheng Feng;Xie, Zhengwei	10.1101/2020.05.02.074021	Source	0	NO	2						-43953
2346	10.1101/2020.03.13.990226	2020-05-01	Preprint	bioRxiv	Lack of Reinfection in Rhesus Macaques Infected with SARS-CoV-2	Bao, Linlin;Deng, Wei;Gao, Hong;Xiao, Chong;Liu, Jiayi;Xue, Jing;Lv, Qi;Liu, Jiangning;Yu, Pin;Xu, Yanfeng;Qi, Feifei;Qu, Yajin;Li, Fengdi;Xiang, Zhiguang;Yu, Haisheng;Gong, Shuran;Liu, Mingya;Wang, Guanpeng;Wang, Shunyi;Song, Zhiqi;Liu, Ying;Zhao, Wenjie;Han, Yunlin;Zhao, Linna;Liu, Xing;Wei, Qiang;Qin, Chuan	10.1101/2020.03.13.990226	Source	48	NO	2						-43952
2347	10.1101/2020.03.26.010694	2020-05-01	Preprint	bioRxiv	The Nucleocapsid Protein of SARS-CoV-2 Abolished Pluripotency in Human Induced Pluripotent Stem Cells	Lin, Zebin;Wu, Zhiming;Mai, Jinlian;Zhou, Lishi;Qian, Yu;Cai, Tian;Chen, Zhenhua;Wang, Ping;Lin, Bin	10.1101/2020.03.26.010694	Source	2	NO	2						-43952
2348	10.1101/2020.04.07.030445	2020-05-01	Preprint	bioRxiv	Analysis of the SARS-CoV-2 spike protein glycan shield: implications for immune recognition	Grant, Oliver C;Montgomery, David;Ito, Keigo;Woods, Robert J	10.1101/2020.04.07.030445	Source	9	NO	2						-43952
2349	10.1101/2020.04.16.043273	2020-05-01	Preprint	bioRxiv	Investigating the genomic landscape of novel coronavirus (2019-nCoV) to identify non-synonymous mutations for use in diagnosis and drug design	Tiwari, Manish;Mishra, Divya	10.1101/2020.04.16.043273	Source	0	NO	2						-43952
2350	10.1101/2020.04.20.048066	2020-05-01	Preprint	bioRxiv	Shotgun Transcriptome and Isothermal Profiling of SARS-CoV-2 Infection Reveals Unique Host Responses, Viral Diversification, and Drug Interactions	Butler, Daniel J;Mozsary, Christopher;Meydan, Cem;Danko, David;Foox, Jonathan;Rosiene, Joel;Shaiber, Alon;Afshinnekoo, Ebrahim;Mackay, Matthew;Sedlazeck, Fritz J;Ivanov, Nikolay A;Sierra, Maria;Pohle, Diana;Zietz, Michael;Gisladottir, Undina;Ramlall, Vijendra;Westover, Craig D;Ryon, Krista;Young, Benjamin;Bhattacharya, Chandrima;Ruggiero, Phyllis;Langhorst, Bradley W;Tanner, Nathan;Gawrys, Justyn…	10.1101/2020.04.20.048066	Source	8	NO	2						-43952
2407	10.1101/2020.04.29.067637	2020-05-01	Preprint	bioRxiv	Empowering Virus Sequences Research through Conceptual Modeling	Bernasconi, Anna;Canakoglu, Arif;Pinoli, Pietro;Ceri, Stefano	10.1101/2020.04.29.067637	Source	0	NO	2						-43952
2411	10.1101/2020.04.30.069039	2020-05-01	Preprint	bioRxiv	SARS-CoV-2 genomes recovered by long amplicon tiling multiplex approach using nanopore sequencing and applicable to other sequencing platforms	Resende, Paola Cristina;Motta, Fernando Couto;Roy, Sunando;Appolinario, Luciana;Fabri, Allison;Xavier, Joilson;Harris, Kathryn;Matos, Aline Rocha;Caetano, Braulia;Orgeswalska, Maria;Miranda, Milene;Garcia, Cristiana;Abreu, Andre;Williams, Rachel;Breuer, Judith;Siqueira, Marilda M	10.1101/2020.04.30.069039	Source	3	NO	2						-43952
2412	10.1101/2020.04.30.069922	2020-05-01	Preprint	bioRxiv	Broad-spectrum antiviral activity of naproxen: from Influenza A to SARS-CoV-2 Coronavirus	Terrier, Olivier;Dilly, Sebastien;Pizzorno, Andres;Henri, Julien;Berenbaum, Francis;Lina, Bruno;Feve, Bruno;Adnet, Frederic;Sabbah, Michele;Rosa Calatrava, Manuel;Marechal, Vincent;Schwok, Anny Slama	10.1101/2020.04.30.069922	Source	1	NO	2						-43952
2413	10.1101/2020.04.30.070383	2020-05-01	Preprint	bioRxiv	Dysregulation in mTOR/HIF-1 signaling identified by proteo-transcriptomics of SARS-CoV-2 infected cells	Appelberg, Sofia;Gupta, Soham;Ambikan, Anoop T;Mikaeloff, Flora;Vegvari, Akos;Akusjarvi, Sara Svensson;Benfeitas, Rui;Sperk, Maike;Stahlberg, Marie;Krishnan, Shuba;Singh, Kamal;Penninger, Josef M;Mirazimi, Ali;Neogi, Ujjwal	10.1101/2020.04.30.070383	Source	2	NO	2						-43952
2414	10.1101/2020.04.30.071274	2020-05-01	Preprint	bioRxiv	Comparative transcriptome analysis reveals the intensive early-stage responses of host cells to SARS-CoV-2 infection	Sun, Jiya;Ye, Fei;Wu, Aiping;Yang, Ren;Pan, Mei;Sheng, Jie;Zhu, Wenjie;Mao, Longfei;Wang, Ming;Huang, Baoying;Tan, Wenjie;Jiang, Taijiao	10.1101/2020.04.30.071274	Source	0	NO	2						-43952
2415	10.1101/2020.04.30.071357	2020-05-01	Preprint	bioRxiv	Distinct Inductions of and Responses to Type I and Type III Interferons Promote Infections in Two SARS-CoV-2 Isolates	Hsin, Fu;Chao, Tai Ling;Chan, Yun Rui;Kao, Han Chieh;Liu, Wang Da;Wang, Jann Tay;Pang, Yu Hao;Lin, Chih Hui;Tsai, Ya Min;Lin, Jing Yi;Chang, Sui Yuan;Liu, Helene Minyi	10.1101/2020.04.30.071357	Source	0	NO	2						-43952
2416	10.1101/2020.05.01.067769	2020-05-01	Preprint	bioRxiv	Heat inactivation of the Severe Acute Respiratory Syndrome Coronavirus 2	Batejat, Christophe;Grassin, Quentin;Manuguerra, Jean Claude;Leclercq, India	10.1101/2020.05.01.067769	Source	3	NO	2						-43952
2417	10.1101/2020.05.01.071654	2020-05-01	Preprint	bioRxiv	Mutational spectra of SARS-CoV-2 orf1ab polyprotein and Signature mutations in the United States of America	Banerjee, Shuvam;Seal, Sohan;Dey, Riju;Mondal, Kousik Kr;Bhattacharjee, Pritha	10.1101/2020.05.01.071654	Source	2	NO	2						-43952
2418	10.1101/2020.05.01.072330	2020-05-01	Preprint	bioRxiv	Rampant C-&gt;U hypermutation in the genomes of SARS-CoV-2 and other coronaviruses – causes and consequences for their short and long evolutionary trajectories	Simmonds, P	10.1101/2020.05.01.072330	Source	8	NO	2						-43952
2419	10.1101/2020.05.01.072728	2020-05-01	Preprint	bioRxiv	SARS-CoV2 quantification using RT-dPCR: a faster and safer alternative to assist viral genomic copies assessment using RT-qPCR	Almeida, Paula Rodrigues De;Demoliner, Meriane;Eisen, Ana Karolina Antunes;Heldt, Fagner Henrique;Hansen, Alana Witt;Schallenberger, Karoline;Fleck, Juliane Deise;Spilki, Fernando Rosado	10.1101/2020.05.01.072728	Source	0	NO	2						-43952
2477	10.1101/2020.04.28.067363	2020-04-30	Preprint	bioRxiv	Validation of a single-step, single-tube reverse transcription-loop-mediated isothermal amplification assay for rapid detection of SARS-CoV-2 RNA	Lee, Jean Y H;Best, Nickala;Mcauley, Julie;Porter, Jessica L;Seemann, Torsten;Schultz, Mark B;Sait, Michelle;Orlando, Nicole;Mercoulia, Karolina;Ballard, Susan A;Druce, Julian;Tran, Thomas;Catton, Mike G;Pryor, Melinda J;Cui, Huanhuan L;Luttick, Angela;Mcdonald, Sean;Greenhalgh, Arran;Kwong, Jason C;Sherry, Norelle L;Graham, Maryza;Hoang, Tuyet;Herisse, Marion;Pidot, Sacha J;Williamson, Deborah A…	10.1101/2020.04.28.067363	Source	0	NO	2						-43951
2481	10.1101/2020.04.29.069476	2020-04-30	Preprint	bioRxiv	SARS-CoV-2 selectively mimics a cleavable peptide of human ENaC in a strategic hijack of host proteolytic machinery	Anand, Praveen;Puranik, Arjun;Aravamudan, Murali;Venkatakrishnan, A J;Soundararajan, Venky	10.1101/2020.04.29.069476	Source	0	NO	2						-43951
2482	10.1101/2020.04.29.069591	2020-04-30	Preprint	bioRxiv	A Rapid COVID-19 RT-PCR Detection Assay for Low Resource Settings	Arumugam, Arunkumar;Faron, Matthew L;Yu, Peter;Markham, Cole;Wong, Season	10.1101/2020.04.29.069591	Source	0	NO	2						-43951
2484	10.1101/2020.04.30.029736	2020-04-30	Preprint	bioRxiv	Susceptibility of tree shrew to SARS-CoV-2 infection	Zhao, Yuan;Wang, Junbin;Kuang, Dexuan;Xu, Jingwen;Yang, Mengli;Ma, Chunxia;Zhao, Siwen;Li, Jingmei;Long, Haiting;Ding, Kaiyun;Gao, Jiahong;Liu, Jiansheng;Wang, Haixuan;Li, Haiyan;Yang, Yun;Yu, Wenhai;Yang, Jing;Zheng, Yinqiu;Wu, Daoju;Lu, Shuaiyao;Liu, Hongqi;Peng, Xiaozhong	10.1101/2020.04.30.029736	Source	3	NO	2						-43951
2485	10.1101/2020.04.30.070771	2020-04-30	Preprint	bioRxiv	Origin of imported SARS-CoV-2 strains in The Gambia identified from Whole Genome Sequences	Kanteh, Abdoulie;Manneh, Jarra;Jabang, Sona;Kujabi, Mariama A;Sanyang, Bakary;Oboh, Mary A;Bojang, Abdoulie;Jallow, Haruna S;Nwakanma, Davis;Secka, Ousman;Roca, Anna;Amambua Ngwa, Alfred;Antonio, Martin;Baldeh, Ignatius;Forrest, Karen;Samateh, Ahmadou Lamin;D Alessandro, Umberto;Sesay, Abdul Karim	10.1101/2020.04.30.070771	Source	0	NO	2						-43951
2503	10.1101/2020.02.29.971093	2020-04-29	Preprint	bioRxiv	The 2019 coronavirus (SARS-CoV-2) surface protein (Spike) S1 Receptor Binding Domain undergoes conformational change upon heparin binding	Mycroft West, Courtney;Su, Dunhao;Elli, Stefano;Li, Yong;Guimond, Scott;Miller, Gavin;Turnbull, Jeremy;Yates, Edwin;Guerrini, Marco;Fernig, David;Lima, Marcelo;Skidmore, Mark	10.1101/2020.02.29.971093	Source	26	NO	2						-43950
2506	10.1101/2020.03.31.014639	2020-04-29	Preprint	bioRxiv	Molecular Basis for ADP-ribose Binding to the Macro-X Domain of SARS-CoV-2 Nsp3	Frick, David N;Virdi, Rajdeep S;Vuksanovic, Nemanja;Dahal, Narayan;Silvaggi, Nicholas R	10.1101/2020.03.31.014639	Source	0	NO	2						-43950
2529	10.1101/2020.04.24.059576	2020-04-29	Preprint	bioRxiv	Introductions and early spread of SARS-CoV-2 in France	Gambaro, Fabiana;Behillil, Sylvie;Baidaliuk, Artem;Donati, Flora;Albert, Melanie;Alexandru, Andreea;Vanpeene, Maud;Bizard, Meline;Brisebarre, Angela;Barbet, Marion;Derrar, Fawzi;Werf, Sylvie Van Der;Enouf, Vincent;Simon Loriere, Etienne	10.1101/2020.04.24.059576	Source	0	NO	2						-43950
2577	10.1101/2020.04.26.062471	2020-04-29	Preprint	bioRxiv	Emergence of multiple variants of SARS-CoV-2 with signature structural changes	Bhowmik, Debaleena;Pal, Sourav;Lahiri, Abhishake;Talukdar, Arindam;Paul, Sandip	10.1101/2020.04.26.062471	Source	3	NO	2						-43950
2580	10.1101/2020.04.27.052225	2020-04-29	Preprint	bioRxiv	Characterising the epidemic spread of Influenza A/H3N2 within a city through phylogenetics	Muller, Nicola F;Wuthrich, Daniel;Goldman, Nina;Sailer, Nadine;Saalfrank, Claudia;Brunner, Myrta;Augustin, Noemi;Seth Smith, Helena Mb;Hollenstein, Yvonne;Syedbasha, Mohammedyaseen;Lang, Daniela;Neher, Richard A;Dubuis, Olivier;Naegele, Michael;Buser, Andreas;Nickel, Christian H;Ritz, Nicole;Zeller, Andreas;Lang, Brian M;Hadfield, James;Bedford, Trevor;Battegay, Manuel;Schneider Sliwa, Rita;Egli,…	10.1101/2020.04.27.052225	Source	0	NO	2						-43950
2581	10.1101/2020.04.27.065409	2020-04-29	Preprint	bioRxiv	Safety, pharmacokinetics, and liver-stage Plasmodium cynomolgi effect of high-dose ivermectin and chloroquine in Rhesus Macaques	Vanachayangkul, Pattaraporn;Im Erbsin, Rawiwan;Tungtaeng, Anchalee;Kodchakorn, Chanikarn;Roth, Alison;Adams, John;Chaisatit, Chaiyaporn;Saingam, Piyaporn;Sciotti, Richard J;Reichard, Gregory A;Nolan, Christina K;Pybus, Brandon S;Black, Chad C;Lugo, Luis A;Wegner, Matthew D;Smith, Philip L;Wojnarski, Mariusz;Vesely, Brian A;Kobylinski, Kevin C	10.1101/2020.04.27.065409	Source	0	NO	2						-43950
2583	10.1101/2020.04.28.051789	2020-04-29	Preprint	bioRxiv	A collection of designed peptides to target SARS-Cov-2 – ACE2 interaction: PepI-Covid19 database	Molina, Ruben;Oliva, Baldo;Fernandez Fuentes, Narcis	10.1101/2020.04.28.051789	Source	0	NO	2						-43950
2584	10.1101/2020.04.29.067728	2020-04-29	Preprint	bioRxiv	An engineered stable mini-protein to plug SARS-Cov-2 Spikes	Romano, Maria;Ruggiero, Alessia;Squeglia, Flavia;Berisio, Rita	10.1101/2020.04.29.067728	Source	0	NO	2						-43950
2585	10.1101/2020.04.29.068098	2020-04-29	Preprint	bioRxiv	Mass spectrometry analysis of newly emerging coronavirus HCoV-19 spike S protein and human ACE2 reveals camouflaging glycans and unique post-translational modifications	Sun, Zeyu;Ren, Keyi;Zhang, Xing;Chen, Jinghua;Jiang, Zhengyi;Jiang, Jing;Ji, Feiyang;Ouyang, Xiaoxi;Li, Lanjuan	10.1101/2020.04.29.068098	Source	0	NO	2						-43950
2586	10.1101/2020.04.29.068486	2020-04-29	Preprint	bioRxiv	SARS-CoV-2 Spike S1 Receptor Binding Domain undergoes Conformational Change upon Interaction with Low Molecular Weight Heparins	Mycroft West, Courtney J;Su, Dunhao;Li, Yong;Guimond, Scott E;Rudd, Timothy R;Elli, Stefano;Miller, Gavin;Nunes, Quentin M;Procter, Patricia;Bisio, Antonella;Forsyth, Nicholas R;Turnbull, Jeremy E;Guerrini, Marco;Fernig, David G;Yates, Edwin A;Lima, Marcelo A;Skidmore, Mark A	10.1101/2020.04.29.068486	Source	2	NO	2						-43950
2587	10.1101/2020.04.29.068767	2020-04-29	Preprint	bioRxiv	Glycosaminoglycans induce conformational change in the SARS-CoV-2 Spike S1 Receptor Binding Domain	Mycroft West, Courtney J;Su, Dunhao;Li, Yong;Guimond, Scott E;Rudd, Timothy R;Elli, Stefano;Miller, Gavin;Nunes, Quentin M;Procter, Patricia;Bisio, Antonella;Forsyth, Nicholas R;Turnbull, Jeremy E;Guerrini, Marco;Fernig, David G;Yates, Edwin A;Lima, Marcelo A;Skidmore, Mark A	10.1101/2020.04.29.068767	Source	3	NO	2						-43950
2622	10.1101/2020.04.09.033233	2020-04-28	Preprint	bioRxiv	Structural basis for the inhibition of SARS-CoV-2 main protease by antineoplastic drug Carmofur	Jin, Zhenming;Zhao, Yao;Sun, Yuan;Zhang, Bing;Wang, Haofeng;Wu, Yan;Zhu, Yan;Zhu, Chen;Hu, Tianyu;Du, Xiaoyu;Duan, Yinkai;Yu, Jing;Yang, Xiaobao;Yang, Xiuna;Yang, Kailin;Liu, Xiang;Guddat, Luke W;Xiao, Gengfu;Zhang, Leike;Yang, Haitao;Rao, Zihe	10.1101/2020.04.09.033233	Source	3	NO	2						-43949
2655	10.1101/2020.04.28.065201	2020-04-28	Preprint	bioRxiv	RNA-GPS Predicts SARS-CoV-2 RNA Localization to Host Mitochondria and Nucleolus	Wu, Kevin;Zou, James;Chang, Howard Y	10.1101/2020.04.28.065201	Source	1	NO	2						-43949
2677	10.1101/2020.03.02.973255	2020-04-27	Preprint	bioRxiv	Evidence for host-dependent RNA editing in the transcriptome of SARS-CoV-2	Giorgio, Salvatore Di;Martignano, Filippo;Torcia, Maria Gabriella;Mattiuz, Giorgio;Conticello, Silvestro G	10.1101/2020.03.02.973255	Source	6	NO	2						-43948
2678	10.1101/2020.03.25.008482	2020-04-27	Preprint	bioRxiv	Broad anti-coronaviral activity of FDA approved drugs against SARS-CoV-2 in vitro and SARS-CoV in vivo	Weston, Stuart;Coleman, Christopher M;Haupt, Rob;Logue, James;Matthews, Krystal;Frieman, Matthew B	10.1101/2020.03.25.008482	Source	17	NO	2						-43948
2689	10.1101/2020.04.22.056762	2020-04-27	Preprint	bioRxiv	Cytotoxicity evaluation of chloroquine and hydroxychloroquine in multiple cell lines and tissues by dynamic imaging system and PBPK model	Yang, Jianling;Wu, Meng;Liu, Xu;Liu, Qi;Guo, Zhengyang;Yao, Xueting;Liu, Yang;Cui, Cheng;Li, Haiyan;Song, Chunli;Liu, Dongyang;Xue, Lixiang	10.1101/2020.04.22.056762	Source	0	NO	2						-43948
2707	10.1101/2020.04.23.056853	2020-04-27	Preprint	bioRxiv	Mapping the Immunodominance Landscape of SARS-CoV-2 Spike Protein for the Design of Vaccines against COVID-19	Zhang, Bao Zhong;Hu, Ye Fan;Chen, Lin Lei;Tong, Yi Gang;Hu, Jing Chu;Cai, Jian Piao;Chan, Kwok Hung;Dou, Ying;Deng, Jian;Gong, Hua Rui;Kuwentrai, Chaiyaporn;Li, Wenjun;Wang, Xiao Lei;Chu, Hin;Su, Cai Hui;Hung, Ivan Fan Ngai;Yau, Thomas Chung Cheung;To, Kelvin Kai Wang;Yuen, Kwok Yung;Huang, Jian Dong	10.1101/2020.04.23.056853	Source	1	NO	2						-43948
2716	10.1101/2020.04.26.063024	2020-04-27	Preprint	bioRxiv	Specific mutations in SARS-CoV2 RNA dependent RNA polymerase and helicase alter protein structure, dynamics and thus function: Effect on viral RNA replication	Begum, Feroza;Mukherjee, Debica;Das, Sandeepan;Thagriki, Dluya;Tripathi, Prem Prakash;Banerjee, Arup Kumar;Ray, Upasana	10.1101/2020.04.26.063024	Source	4	NO	2						-43948
2717	10.1101/2020.04.27.062315	2020-04-27	Preprint	bioRxiv	Disparate temperature-dependent virus – host dynamics for SARS-CoV-2 and SARS-CoV in the human respiratory epithelium	V Kovski, Philip;Gultom, Mitra;Steiner, Silvio;Kelly, Jenna;Russeil, Julie;Mangeat, Bastien;Cora, Elisa;Pezoldt, Joern;Holwerda, Melle;Kratzel, Annika;Laloli, Laura;Wider, Manon;Portmann, Jasmine;Tran, Thao;Ebert, Nadine;Stalder, Hanspeter;Hartmann, Rune;Gardeux, Vincent;Alpern, Daniel;Deplancke, Bart;Thiel, Volker;Dijkman, Ronald	10.1101/2020.04.27.062315	Source	6	NO	2						-43948
2718	10.1101/2020.04.27.063180	2020-04-27	Preprint	bioRxiv	Structure of replicating SARS-CoV-2 polymerase	Hillen, Hauke S;Kokic, Goran;Farnung, Lucas;Dienemann, Christian;Tegunov, Dimitry;Cramer, Patrick	10.1101/2020.04.27.063180	Source	0	NO	2						-43948
2719	10.1101/2020.04.27.064279	2020-04-27	Preprint	bioRxiv	Remdesivir potently inhibits SARS-CoV-2 in human lung cells and chimeric SARS-CoV expressing the SARS-CoV-2 RNA polymerase in mice	Pruijssers, Andrea J;George, Amelia S;Schafer, Alexandra;Leist, Sarah R;Gralinksi, Lisa E;Dinnon, Kenneth H;Yount, Boyd L;Agostini, Maria L;Stevens, Laura J;Chappell, James D;Lu, Xiaotao;Hughes, Tia M;Gully, Kendra;Martinez, David R;Brown, Ariane J;Graham, Rachel L;Perry, Jason K;Pont, Venice Du;Pitts, Jared;Ma, Bin;Babusis, Darius;Murakami, Eisuke;Feng, Joy Y;Bilello, John P;Porter, Danielle P;C…	10.1101/2020.04.27.064279	Source	7	NO	2						-43948
2720	10.1101/2020.04.27.064774	2020-04-27	Preprint	bioRxiv	A SARS-CoV-2 vaccine candidate would likely match all currently circulating strains	Dearlove, Bethany;Lewitus, Eric;Bai, Hongjun;Li, Yifan;Reeves, Daniel B;Gordon Joyce, M;Scott, Paul T;Amare, Mihret F;Vasan, Sandhya;Michael, Nelson L;Modjarrad, Kayvon;Rolland, Morgane	10.1101/2020.04.27.064774	Source	1	NO	2						-43948
2724	10.1101/2020.03.28.013672	2020-04-26	Preprint	bioRxiv	Cigarette smoke exposure and inflammatory signaling increase the expression of the SARS-CoV-2 receptor ACE2 in the respiratory tract	Smith, Joan C;Sausville, Erin L;Girish, Vishruth;Yuan, Monet Lou;John, Kristen M;Sheltzer, Jason M	10.1101/2020.03.28.013672	Source	14	NO	2						-43947
2733	10.1101/2020.04.17.047498	2020-04-26	Preprint	bioRxiv	The crystal structure of nsp10-nsp16 heterodimer from SARS-CoV-2 in complex with S-adenosylmethionine	Rosas Lemus, Monica;Minasov, George;Shuvalova, Ludmilla;Inniss, Nicole L;Kiryukhina, Olga;Wiersum, Grant;Kim, Youngchang;Jedrzejczak, Robert;Maltseva, Natalia I;Endres, Michael;Jaroszewski, Lukasz;Godzik, Adam;Joachimiak, Andrzej;Satchell, Karla J F	10.1101/2020.04.17.047498	Source	0	NO	2						-43947
2744	10.1101/2020.04.23.057307	2020-04-26	Preprint	bioRxiv	Open Access and Altmetrics in the pandemic age: Forescast analysis on COVID-19 literature	Torres Salinas, Daniel;Robinson Garcia, Nicolas;Castillo Valdivieso, Pedro A	10.1101/2020.04.23.057307	Source	2	NO	2						-43947
2748	10.1101/2020.04.26.061705	2020-04-26	Preprint	bioRxiv	Structural Basis of RNA Cap Modification by SARS-CoV-2 Coronavirus	Viswanathan, Thiruselvam;Arya, Shailee;Chan, Siu Hong;Qi, Shan;Dai, Nan;Hromas, Robert A;Park, Jun Gyu;Oladunni, Fatai;Martinez Sobrido, Luis;Gupta, Yogesh K	10.1101/2020.04.26.061705	Source	5	NO	2						-43947
2749	10.1101/2020.04.26.062406	2020-04-26	Preprint	bioRxiv	How did SARS-CoV-19 spread in India from Italy, Iran and China? Genetic surveillance of early cases and virus demography	Thakur, Mukesh;Singh, Abhishek;Joshi, Bheem Dutt;Ghosh, Avijit;Singh, Sujeet Kumar;Singh, Neha;Sharma, Lalit Kumar;Chandra, Kailash	10.1101/2020.04.26.062406	Source	0	NO	2						-43947
2756	10.1101/2020.04.14.042002	2020-04-25	Preprint	bioRxiv	A transcription regulatory network within the ACE2 locus may promote a pro-viral environment for SARS-CoV-2 by modulating expression of host factors	Fadason, Tayaza;Gokuladhas, Sreemol;Golovina, Evgeniia;Ho, Daniel;Farrow, Sophie;Nyaga, Denis;Pan, Hong;Karnani, Neerja;Wong, Conroy;Cooper, Antony;Schierding, William;O Sullivan, Justin M	10.1101/2020.04.14.042002	Source	1	NO	2						-43946
2757	10.1101/2020.04.20.052258	2020-04-25	Preprint	bioRxiv	Optimized qRT-PCR approach for the detection of intra- and extra-cellular SARS-CoV-2 RNAs	Toptan, Tuna;Hoehl, Sebastian;Westhaus, Sandra;Bojkova, Denisa;Berger, Annemarie;Rotter, Bjorn;Hoffmeier, Klaus;Ciesek, Sandra;Widera, Marek	10.1101/2020.04.20.052258	Source	0	NO	2						-43946
2758	10.1101/2020.04.21.050633	2020-04-25	Preprint	bioRxiv	Rapid SARS-CoV-2 whole genome sequencing for informed public health decision making in the Netherlands	Munnink, Bas B Oude;Nieuwenhuijse, David F;Stein, Mart;O Toole, Aine;Haverkate, Manon;Mollers, Madelief;Kamga, Sandra K;Schapendonk, Claudia;Pronk, Mark;Lexmond, Pascal;Linden, Anne Van Der;Bestebroer, Theo;Chestakova, Irina;Overmars, Ronald J;Nieuwkoop, Stefan Van;Molenkamp, Richard;Eijk, Annemiek Van Der;Geurtsvan Kessel, Corine;Vennema, Harry;Meijer, Adam;Rambaut, Andrew;Dissel, Jaap Van;Sikke…	10.1101/2020.04.21.050633	Source	3	NO	2						-43946
2765	10.1101/2020.04.22.055327	2020-04-25	Preprint	bioRxiv	Comparison of Cepheid Xpert Xpress and Abbott ID Now to Roche cobas for the Rapid Detection of SARS-CoV-2	Smithgall, Marie C;Scherberkova, Ioana;Whittier, Susan;Green, Daniel A	10.1101/2020.04.22.055327	Source	1	NO	2						-43946
2766	10.1101/2020.04.22.055608	2020-04-25	Preprint	bioRxiv	Self-amplifying RNA SARS-CoV-2 lipid nanoparticle vaccine induces equivalent preclinical antibody titers and viral neutralization to recovered COVID-19 patients	Mckay, Paul F;Hu, Kai;Blakney, Anna K;Samnuan, Karnyart;Bouton, Clement R;Rogers, Paul;Polra, Krunal;Lin, Paulo J C;Barbosa, Christopher;Tam, Ying;Shattock, Robin J	10.1101/2020.04.22.055608	Source	2	NO	2						-43946
2784	10.1101/2020.04.23.057786	2020-04-25	Preprint	bioRxiv	The coronavirus proofreading exoribonuclease mediates extensive viral recombination	Gribble, Jennifer;Pruijssers, Andrea J;Agostini, Maria L;Anderson Daniels, Jordan;Chappell, James D;Lu, Xiaotao;Stevens, Laura J;Routh, Andrew L;Denison, Mark R	10.1101/2020.04.23.057786	Source	3	NO	2						-43946
2785	10.1101/2020.04.23.058776	2020-04-25	Preprint	bioRxiv	A Library of Nucleotide Analogues Terminate RNA Synthesis Catalyzed by Polymerases of Coronaviruses Causing SARS and COVID-19	Jockusch, Steffen;Tao, Chuanjuan;Li, Xiaoxu;Anderson, Thomas K;Chien, Minchen;Kumar, Shiv;Russo, James J;Kirchdoerfer, Robert N;Ju, Jingyue	10.1101/2020.04.23.058776	Source	0	NO	2						-43946
2786	10.1101/2020.04.24.056259	2020-04-25	Preprint	bioRxiv	Expression of ACE2, the SARS-CoV-2 receptor, and TMPRSS2 in prostate epithelial cells	Song, Hanbing;Seddighzadeh, Bobak;Cooperberg, Matthew R;Huang, Franklin W	10.1101/2020.04.24.056259	Source	0	NO	2						-43946
2787	10.1101/2020.04.24.057323	2020-04-25	Preprint	bioRxiv	Validation of a SARS-CoV-2 spike protein ELISA for use in contact investigations and sero-surveillance	Freeman, Brandi;Lester, Sandra;Mills, Lisa;Rasheed, Mohammad Ata Ur;Moye, Stefany;Abiona, Olubukola;Hutchinson, Geoffrey B;Morales Betoulle, Maria;Krapinunaya, Inna;Gibbons, Ardith;Chiang, Cheng Feng;Cannon, Deborah;Klena, John;Johnson, Jeffrey A;Owen, Sherry Michele;Graham, Barney S;Corbett, Kizzmekia S;Thornburg, Natalie J	10.1101/2020.04.24.057323	Source	3	NO	2						-43946
2788	10.1101/2020.04.25.060350	2020-04-25	Preprint	bioRxiv	SARS-CoV-2 Productively Infects Human Gut Enterocytes	Lamers, Mart M;Beumer, Joep;Vaart, Jelte Van Der;Knoops, Kevin;Puschhof, Jens;Breugem, Tim I;Ravelli, Raimond B G;Paul Van Schayck, J;Mykytyn, Anna Z;Duimel, Hans Q;Donselaar, Elly Van;Riesebosch, Samra;Kuijpers, Helma J H;Schipper, Debby;Wetering, Willine J Van De;Graaf, Miranda De;Koopmans, Marion;Cuppen, Edwin;Peters, Peter J;Haagmans, Bart L;Clevers, Hans	10.1101/2020.04.25.060350	Source	12	NO	2						-43946
2789	10.1101/2020.04.25.061200	2020-04-25	Preprint	bioRxiv	Elevated expression of ACE2 in tumor-adjacent normal tissues of cancer patients	Winkler, Tom;Ben David, Uri	10.1101/2020.04.25.061200	Source	0	NO	2						-43946
2790	10.1101/2020.04.25.061507	2020-04-25	Preprint	bioRxiv	Insight towards the effect of the multibasic cleavage site of SARS-CoV-2 spike protein on cellular proteases	Shokeen, Kamal;Pandey, Shambhavi;Shah, Manisha;Kumar, Sachin	10.1101/2020.04.25.061507	Source	0	NO	2						-43946
2810	10.1101/2020.04.10.022103	2020-04-24	Preprint	bioRxiv	Single-cell atlas of a non-human primate reveals new pathogenic mechanisms of COVID-19	Han, Lei;Wei, Xiaoyu;Liu, Chuanyu;Volpe, Giacomo;Wang, Zhifeng;Pan, Taotao;Yuan, Yue;Lei, Ying;Lai, Yiwei;Ward, Carl;Yu, Yeya;Wang, Mingyue;Shi, Quan;Wu, Tao;Wu, Liang;Liu, Ya;Wang, Chunqing;Zhang, Yuanhang;Sun, Haixi;Yu, Hao;Zhuang, Zhenkun;Tang, Tingting;Huang, Yunting;Lu, Haorong;Xu, Liqin;Xu, Jiangshan;Cheng, Mengnan;Liu, Yang;Wong, Chi Wai;Tan, Tao;Ji, Weizhi;Maxwell, Patrick H;Yang, Huanmin…	10.1101/2020.04.10.022103	Source	3	NO	2						-43945
2814	10.1101/2020.04.12.038216	2020-04-24	Preprint	bioRxiv	Detection of spreader nodes and ranking of interacting edges in Human-SARS-CoV protein interaction network	Saha, Sovan;Chatterjee, Piyali;Basu, Subhadip;Nasipuri, Mita	10.1101/2020.04.12.038216	Source	0	NO	2						-43945
2825	10.1101/2020.04.19.048751	2020-04-24	Preprint	bioRxiv	Revealing COVID-19 Transmission by SARS-CoV-2 Genome Sequencing and Agent Based Modelling	Rockett, Rebecca J;Arnott, Alicia;Lam, Connie;Sadsad, Rosemarie;Timms, Verlaine;Gray, Karen Ann;Eden, John Sebastian;Chang, Sheryl;Gall, Mailie;Draper, Jenny;Sim, Eby;Bachmann, Nathan L;Carter, Ian;Basile, Kerri;Byun, Roy;O Sullivan, Matthew V;Chen, Sharon C A;Maddocks, Susan;Sorrell, Tania C;Dwyer, Dominic E;Holmes, Edward C;Kok, Jen;Prokopenko, Mikhail;Sintchenko, Vitali	10.1101/2020.04.19.048751	Source	8	NO	2						-43945
2869	10.1101/2020.04.22.054973	2020-04-24	Preprint	bioRxiv	Deep Sentiment Classification and Topic Discovery on Novel Coronavirus or COVID-19 Online Discussions: NLP Using LSTM Recurrent Neural Network Approach	Jelodar, Hamed;Wang, Yongli;Orji, Rita;Huang, Hucheng	10.1101/2020.04.22.054973	Source	1	NO	2						-43945
2870	10.1101/2020.04.22.055863	2020-04-24	Preprint	bioRxiv	Genomic, geographic and temporal distributions of SARS-CoV-2 mutations	Yang, Hsin Chou;Chen, Chun Houh;Wang, Jen Hung;Liao, Hsiao Chi;Yang, Chih Ting;Chen, Chia Wei;Lin, Yin Chun;Kao, Chiun How;Liao, James C	10.1101/2020.04.22.055863	Source	3	NO	2						-43945
2871	10.1101/2020.04.22.055897	2020-04-24	Preprint	bioRxiv	Rapid, sensitive, full genome sequencing of Severe Acute Respiratory Syndrome Virus Coronavirus 2 (SARS-CoV-2)	Paden, Clinton R;Tao, Ying;Queen, Krista;Zhang, Jing;Li, Yan;Uehara, Anna;Tong, Suxiang	10.1101/2020.04.22.055897	Source	4	NO	2						-43945
2872	10.1101/2020.04.22.056747	2020-04-24	Preprint	bioRxiv	Comparison of commercial RT-PCR diagnostic kits for COVID-19	Kasteren, Puck B Van;Veer, Bas Van Der;Brink, Sharon Van Den;Wijsman, Lisa;Jonge, Jorgen De;Brandt, Annemarie Van Den;Molenkamp, Richard;Reusken, Chantal B E M;Meijer, Adam	10.1101/2020.04.22.056747	Source	0	{u'is-preprint-of': [{u'asserted-by': u'subject', u'id': u'10.1016/j.jcv.2020.104412', u'id-type': u'doi'}], u'cites': []}	1	2020-5-8	10.1016/j.jcv.2020.104412	14	17		-43945
2875	10.1101/2020.04.23.055756	2020-04-24	Preprint	bioRxiv	Search for SARS-CoV-2 inhibitors in currently approved drugs to tackle COVID-19 pandemia	Rodon, Jordi;Noguera Julian, Marc;Erkizia, Itziar;Valencia, Alfonso;Guallar, Victor;Carrillo, Jorge;Blanco, Julia;Segales, Joaquim;Clotet, Bonaventura;Vergara Alert, Julia;Izquierdo Useros, Nuria	10.1101/2020.04.23.055756	Source	0	NO	2						-43945
2876	10.1101/2020.04.23.056309	2020-04-24	Preprint	bioRxiv	SARS-CoV-2 Isolation and Propagation from Turkish COVID-19 patients	Tastan, Cihan;Yurtsever, Bulut;Sir, Gozde;Kancagi, Derya Dilek;Demir, Sevda;Abanuz, Selen;Seyis, Utku;Yildirim, Mulazim;Kuzay, Recai;Elibol, Omer;Arbak, Serap;Elmas, Merve Acikel;Birdogan, Selcuk;Sahin, Eray;Ozcan, Orhan;Sezerman, Ugur;Ovali, Ercument	10.1101/2020.04.23.056309	Source	2	NO	2						-43945
2877	10.1101/2020.04.23.057042	2020-04-24	Preprint	bioRxiv	ACE2 polymorphisms and individual susceptibility to SARS-CoV-2 infection: insights from an in silico study	Calcagnile, Matteo;Forgez, Patricia;Iannelli, Antonio;Bucci, Cecilia;Alifano, Marco;Alifano, Pietro	10.1101/2020.04.23.057042	Source	1	NO	2						-43945
2878	10.1101/2020.04.23.057190	2020-04-24	Preprint	bioRxiv	Genetic analysis of the novel SARS-CoV-2 host receptor TMPRSS2 in different populations	Russo, Roberta;Andolfo, Immacolata;Lasorsa, Vito Alessandro;Iolascon, Achille;Capasso, Mario	10.1101/2020.04.23.057190	Source	2	NO	2						-43945
2879	10.1101/2020.04.24.059667	2020-04-24	Preprint	bioRxiv	Critical role of type III interferon in controlling SARS-CoV-2 infection, replication and spread in primary human intestinal epithelial cells	Stanifer, Megan L;Kee, Carmon;Cortese, Mirko;Triana, Sergio;Mukenhirn, Markus;Kraeusslich, Hans Georg;Alexandrov, Theodore;Bartenschlager, Ralf;Boulant, Steeve	10.1101/2020.04.24.059667	Source	6	NO	2						-43945
2880	10.1101/2020.04.24.060376	2020-04-24	Preprint	bioRxiv	The anti-HIV Drug Nelfinavir Mesylate (Viracept) is a Potent Inhibitor of Cell Fusion Caused by the SARS-CoV-2 Spike (S) Glycoprotein Warranting further Evaluation as an Antiviral against COVID-19 infections	Musarrat, Farhana;Chouljenko, Vladimir;Nabi, Rafiq;Dahal, Achyut;Jois, Seetharama D;Kousoulas, Konstantin G	10.1101/2020.04.24.060376	Source	0	{u'is-preprint-of': [{u'asserted-by': u'subject', u'id': u'10.1002/jmv.25985', u'id-type': u'doi'}], u'cites': []}	1	2020-5-6	10.1002/jmv.25985	12	6		-43945
2881	10.1101/2020.04.24.060418	2020-04-24	Preprint	bioRxiv	Treating Influenza and SARS-CoV-2 via mRNA-encoded Cas13a	Blanchard, Emmeline L;Vanover, Daryll;Bawage, Swapnil Subhash;Tiwari, Pooja Munnilal;Rotolo, Laura;Beyersdorf, Jared;Peck, Hannah E;Bruno, Nicholas C;Hincapie, Robert;Finn, M G;Michel, Frank;Lafontaine, Eric R;Hogan, Robert J;Zurla, Chiara;Santangelo, Philip J	10.1101/2020.04.24.060418	Source	0	NO	2						-43945
2897	10.1101/2020.01.12.902452	2020-04-23	Preprint	bioRxiv	Programmable low-cost DNA-based platform for viral RNA detection	Zhou, Lifeng;Chandrasekaran, Arun Richard;Punnoose, Jibin Abraham;Bonenfant, Gaston;Charles, Stephon;Levchenko, Oksana;Badu, Pheonah;Cavaliere, Cassandra;Pager, Cara T;Halvorsen, Ken	10.1101/2020.01.12.902452	Source	2	NO	2						-43944
2898	10.1101/2020.02.27.967885	2020-04-23	Preprint	bioRxiv	Prediction of the receptorome for the human-infecting virome	Zhang, Zheng;Ye, Sifan;Wu, Aiping;Jiang, Taijiao;Peng, Yousong	10.1101/2020.02.27.967885	Source	0	NO	2						-43944
2931	10.1101/2020.04.20.050138	2020-04-23	Preprint	bioRxiv	Interplay of host regulatory network on SARS-CoV-2 binding and replication machinery	Ahmed, Shiek Ssj;Paramasivam, Prabu;Raj, Kamal;Kumar, Vishal;Murugesan, Ram;Ramakrishnan	10.1101/2020.04.20.050138	Source	0	NO	2						-43944
2932	10.1101/2020.04.20.052217	2020-04-23	Preprint	bioRxiv	SARS-CoV-2 Encodes a PPxY Late Domain Motif that is Known to Enhance Budding and Spread in Enveloped RNA Viruses	Maaroufi, Halim	10.1101/2020.04.20.052217	Source	0	NO	2						-43944
2942	10.1101/2020.04.21.052209	2020-04-23	Preprint	bioRxiv	Recombinant SARS-CoV-2 spike S1-Fc fusion protein induced high levels of neutralizing responses in nonhuman primates	Ren, Wenlin;Sun, Hunter;Gao, George F;Chen, Jianxin;Sun, Sean;Zhao, Rongqing;Gao, Guang;Hu, Yalin;Zhao, Gan;Chen, Yuxin;Jin, Xia;Fang, Feng;Chen, Jinggong;Wang, Qi;Gong, Sitao;Gao, Wen;Sun, Yufei;Su, Junchi;He, Ailiang;Cheng, Xin;Li, Min;Xia, Chenxi;Li, Maohua;Sun, Le	10.1101/2020.04.21.052209	Source	1	NO	2						-43944
2943	10.1101/2020.04.21.053199	2020-04-23	Preprint	bioRxiv	Bioinformatics Study on Structural Proteins of Severe Acute Respiratory Syndrome Coronavirus 2 (SARS-COV-2) For Better Understanding the Vaccine Development	Gulzar, Sumaira;Husssain, Saqib	10.1101/2020.04.21.053199	Source	0	NO	2						-43944
2944	10.1101/2020.04.21.054015	2020-04-23	Preprint	bioRxiv	TMPRSS2 and TMPRSS4 mediate SARS-CoV-2 infection of human small intestinal enterocytes	Zang, Ruochen;Castro, Maria F G;Mccune, Broc T;Zeng, Qiru;Rothlauf, Paul W;Sonnek, Naomi M;Liu, Zhuoming;Brulois, Kevin F;Wang, Xin;Greenberg, Harry B;Diamond, Michael S;Ciorba, Matthew A;Whelan, Sean P J;Ding, Siyuan	10.1101/2020.04.21.054015	Source	12	NO	2						-43944
2945	10.1101/2020.04.21.054122	2020-04-23	Preprint	bioRxiv	Population genomics insights into the recent evolution of SARS-CoV-2	Vasilarou, Maria;Alachiotis, Nikolaos;Garefalaki, Joanna;Beloukas, Apostolos;Pavlidis, Pavlos	10.1101/2020.04.21.054122	Source	2	NO	2						-43944
2946	10.1101/2020.04.21.054221	2020-04-23	Preprint	bioRxiv	The genomic variation landscape of globally-circulating clades of SARS-CoV-2 defines a genetic barcoding scheme	Guan, Qingtian;Sadykov, Mukhtar;Nugmanova, Raushan;Carr, Michael J;Arold, Stefan T;Pain, Arnab	10.1101/2020.04.21.054221	Source	6	NO	2						-43944
2947	10.1101/2020.04.21.054387	2020-04-23	Preprint	bioRxiv	Identification of potential treatments for COVID-19 through artificial intelligence-enabled phenomic analysis of human cells infected with SARS-CoV-2	Heiser, Katie;Mclean, Peter F;Davis, Chadwick T;Fogelson, Ben;Gordon, Hannah B;Jacobson, Pamela;Hurst, Brett;Miller, Ben;Alfa, Ronald W;Earnshaw, Berton A;Victors, Mason L;Chong, Yolanda T;Haque, Imran S;Low, Adeline S;Gibson, Christopher C	10.1101/2020.04.21.054387	Source	3	NO	2						-43944
2948	10.1101/2020.04.22.054981	2020-04-23	Preprint	bioRxiv	The anticoagulant nafamostat potently inhibits SARS-CoV-2 infection in vitro: an existing drug with multiple possible therapeutic effects	Yamamoto, Mizuki;Kiso, Maki;Sakai Tagawa, Yuko;Iwatsuki Horimoto, Kiyoko;Imai, Masaki;Takeda, Makoto;Kinoshita, Noriko;Ohmagari, Norio;Gohda, Jin;Semba, Kentaro;Matsuda, Zene;Kawaguchi, Yasushi;Kawaoka, Yoshihiro;Inoue, Jun Ichiro	10.1101/2020.04.22.054981	Source	2	NO	2						-43944
2949	10.1101/2020.04.22.056218	2020-04-23	Preprint	bioRxiv	Coronavirus surveillance of wildlife in the Lao People’s Democratic Republic detects viral RNA in rodents	Mciver, David J;Silithammavong, Soubanh;Theppangna, Watthana;Gillis, Amethyst;Douangngeun, Bounlom;Khammavong, Kongsy;Singhalath, Sinpakone;Duong, Veasna;Buchy, Philippe;Olson, Sarah H;Keatts, Lucy;Fine, Amanda E;Greatorex, Zoe;Gilbert, Martin;Le Breton, Matthew;Saylors, Karen;Joly, Damien O;Rubin, Edward M;Lange, Christian E	10.1101/2020.04.22.056218	Source	0	NO	2						-43944
2950	10.1101/2020.04.22.056283	2020-04-23	Preprint	bioRxiv	Preliminary support for a “dry swab, extraction free” protocol for SARS-CoV-2 testing via RT-qPCR	Srivatsan, Sanjay;Han, Peter D;Raay, Katrina Van;Wolf, Caitlin R;Mcculloch, Denise J;Kim, Ashley E;Brandstetter, Elisabeth;Martin, Beth;Gehring, Jase;Chen, Wei;Investigators, Seattle Flu Study;Kosuri, Sriram;Konnick, Eric Q;Lockwood, Christina M;Rieder, Mark J;Nickerson, Deborah A;Chu, Helen Y;Shendure, Jay;Starita, Lea M	10.1101/2020.04.22.056283	Source	3	NO	2						-43944
2953	10.1101/2020.04.23.057265	2020-04-23	Preprint	bioRxiv	Structural and biochemical characterization of nsp12-nsp7-nsp8 core polymerase complex from COVID-19 virus	Peng, Qi;Peng, Ruchao;Yuan, Bin;Zhao, Jingru;Wang, Min;Wang, Xixi;Wang, Qian;Sun, Yan;Fan, Zheng;Qi, Jianxun;Gao, George F;Shi, Yi	10.1101/2020.04.23.057265	Source	0	NO	2						-43944
2954	10.1101/2020.04.23.057810	2020-04-23	Preprint	bioRxiv	Targeted Proteomics for the Detection of SARS-CoV-2 Proteins	Bezstarosti, Karel;Lamers, Mart M;Haagmans, Bart L;Demmers, Jeroen A A	10.1101/2020.04.23.057810	Source	5	NO	2						-43944
2982	10.1101/2020.04.15.043166	2020-04-22	Preprint	bioRxiv	Clinical benefit of remdesivir in rhesus macaques infected with SARS-CoV-2	Williamson, Brandi N;Feldmann, Friederike;Schwarz, Benjamin;Meade White, Kimberly;Porter, Danielle P;Schulz, Jonathan;Doremalen, Neeltje Van;Leighton, Ian;Yinda, Claude Kwe;Perez Perez, Lizzette;Okumura, Atsushi;Lovaglio, Jamie;Hanley, Patrick W;Saturday, Greg;Bosio, Catharine M;Anzick, Sarah;Barbian, Kent;Cihlar, Tomas;Martens, Craig;Scott, Dana P;Munster, Vincent J;Wit, Emmie De	10.1101/2020.04.15.043166	Source	21	NO	2						-43943
3026	10.1101/2020.04.18.047951	2020-04-22	Preprint	bioRxiv	Significant expression of FURIN and ACE2 on oral epithelial cells may facilitate the efficiency of SARS-CoV-2 entry	Zhong, Mei;Lin, Bing Peng;Gao, Hong Bin;Young, Andrew J;Wang, Xin Hong;Liu, Chang;Wu, Kai Bin;Liu, Ming Xiao;Chen, Jian Ming;Huang, Jiang Yong;Lee, Learn Han;Qi, Cui Ling;Ge, Lin Hu;Wang, Li Jing	10.1101/2020.04.18.047951	Source	1	NO	2						-43943
3043	10.1101/2020.04.20.052233	2020-04-22	Preprint	bioRxiv	Rapid and quantitative detection of COVID-19 markers in micro-liter sized samples	Tan, Xiaotian;Lin, Cory;Zhang, Jie;Oo, Maung Kyaw Khaing;Fan, Xudong	10.1101/2020.04.20.052233	Source	0	NO	2						-43943
3044	10.1101/2020.04.20.052290	2020-04-22	Preprint	bioRxiv	Dynamical asymmetry exposes 2019-nCoV prefusion spike	Roy, Susmita	10.1101/2020.04.20.052290	Source	3	NO	2						-43943
3047	10.1101/2020.04.21.042911	2020-04-22	Preprint	bioRxiv	Molecular Detection of SARS-CoV-2 in Formalin Fixed Paraffin Embedded Specimens	Liu, Jun;Babka, April M;Kearney, Brian J;Radoshitzky, Sheli R;Kuhn, Jens H;Zeng, Xiankun	10.1101/2020.04.21.042911	Source	1	{u'is-preprint-of': [{u'asserted-by': u'subject', u'id': u'10.1172/jci.insight.139042', u'id-type': u'doi'}], u'cites': []}	1	2020-5-7	10.1172/jci.insight.139042	15	4		-43943
3048	10.1101/2020.04.21.052530	2020-04-22	Preprint	bioRxiv	One-pot Detection of COVID-19 with Real-time Reverse-transcription Loop-mediated Isothermal Amplification (RT-LAMP) Assay and Visual RT-LAMP Assay	Wang, Deguo	10.1101/2020.04.21.052530	Source	0	NO	2						-43943
3049	10.1101/2020.04.21.052639	2020-04-22	Preprint	bioRxiv	Structural Basis of SARS-CoV-2 Spike Protein Priming by TMPRSS2	Hussain, Mushtaq;Jabeen, Nusrat;Amanullah, Anusha;Baig, Ayesha Ashraf;Aziz, Basma;Shabbir, Sanya;Raza, Fozia	10.1101/2020.04.21.052639	Source	2	NO	2						-43943
3056	10.1101/2020.04.07.028167	2020-04-21	Preprint	bioRxiv	Rapid, field-deployable nucleobase detection and identification using FnCas9	Azhar, Mohd;Phutela, Rhythm;Ansari, Asgar Hussain;Sinha, Dipanjali;Sharma, Namrata;Kumar, Manoj;Aich, Meghali;Sharma, Saumya;Rauthan, Riya;Singhal, Khushboo;Lad, Harsha;Patra, Pradeep Kumar;Makharia, Govind;Chandak, Giriraj Ratan;Chakraborty, Debojyoti;Maiti, Souvik	10.1101/2020.04.07.028167	Source	3	NO	2						-43942
3059	10.1101/2020.04.10.036335	2020-04-21	Preprint	bioRxiv	A Computational Approach to Design Potential siRNA Molecules as a Prospective Tool for Silencing Nucleocapsid Phosphoprotein and Surface Glycoprotein Gene of SARS-CoV-2	Chowdhury, Umar Faruq;Shohan, Mohammad Umer Sharif;Hoque, Kazi Injamamul;Beg, Mirza Ashikul;Siam, Mohammad Kawsar Sharif;Moni, Mohammad Ali	10.1101/2020.04.10.036335	Source	0	NO	2						-43942
3082	10.1101/2020.04.19.049254	2020-04-21	Preprint	bioRxiv	Integrated analyses of single-cell atlases reveal age, gender, and smoking status associations with cell type-specific expression of mediators of SARS-CoV-2 viral entry and highlights inflammatory programs in putative target cells	Muus, Christoph;Luecken, Malte D;Eraslan, Gokcen;Waghray, Avinash;Heimberg, Graham;Sikkema, Lisa;Kobayashi, Yoshihiko;Vaishnav, Eeshit Dhaval;Subramanian, Ayshwarya;Smilie, Christopher;Jagadeesh, Karthik;Duong, Elizabeth Thu;Fiskin, Evgenij;Triglia, Elena Torlai;Ansari, Meshal;Cai, Peiwen;Lin, Brian;Buchanan, Justin;Chen, Sijia;Shu, Jian;Haber, Adam L;Chung, Hattie;Montoro, Daniel T;Adams, Taylor…	10.1101/2020.04.19.049254	Source	22	NO	2						-43942
3083	10.1101/2020.04.20.050393	2020-04-21	Preprint	bioRxiv	Deep learning model can predict water binding sites on the surface of proteins using limited-resolution data	Zaucha, Jan;Softley, Charlotte A;Sattler, Michael;Popowicz, Grzegorz M	10.1101/2020.04.20.050393	Source	0	NO	2						-43942
3084	10.1101/2020.04.20.052019	2020-04-21	Preprint	bioRxiv	Synonymous mutations and the molecular evolution of SARS-Cov-2 origins	Wang, Hongru;Pipes, Lenore;Nielsen, Rasmus	10.1101/2020.04.20.052019	Source	8	NO	2						-43942
3085	10.1101/2020.04.20.052126	2020-04-21	Preprint	bioRxiv	Cross-reactive neutralization of SARS-CoV-2 by serum antibodies from recovered SARS patients and immunized animals	Zhu, Yuanmei;Yu, Danwei;Han, Yang;Yan, Hongxia;Chong, Huihui;Ren, Lili;Wang, Jianwei;Li, Taisheng;He, Yuxian	10.1101/2020.04.20.052126	Source	0	NO	2						-43942
3088	10.1101/2020.04.21.050922	2020-04-21	Preprint	bioRxiv	A New Resource for Genomics and Precision Health Information and Publications on the Investigation and Control of COVID-19 and other Coronaviruses	Yu, Wei;Gwinn, Marta;Khoury, Muin J	10.1101/2020.04.21.050922	Source	0	NO	2						-43942
3089	10.1101/2020.04.21.051201	2020-04-21	Preprint	bioRxiv	No evidence that androgen regulation of pulmonary TMPRSS2 explains sex-discordant COVID-19 outcomes	Baratchian, Mehdi;Mcmanus, Jeffrey;Berk, Mike;Nakamura, Fumihiko;Erzurum, Serpil;Mukhopadhyay, Sanjay;Drazba, Judy;Peterson, John;Gaston, Ben;Sharifi, Nima	10.1101/2020.04.21.051201	Source	1	NO	2						-43942
3090	10.1101/2020.04.21.051912	2020-04-21	Preprint	bioRxiv	Human iPSC-Derived Cardiomyocytes are Susceptible to SARS-CoV-2 Infection	Sharma, Arun;Garcia, Gustavo;Arumugaswami, Vaithilingaraja;Svendsen, Clive N	10.1101/2020.04.21.051912	Source	5	NO	2						-43942
3091	10.1101/2020.04.21.052084	2020-04-21	Preprint	bioRxiv	Artificial intelligence predicts the immunogenic landscape of SARS-CoV-2: toward universal blueprints for vaccine designs	Malone, Brandon;Simovski, Boris;Moline, Clement;Cheng, Jun;Gheorghe, Marius;Fontenelle, Hugues;Vardaxis, Ioannis;Tennoe, Simen;Malmberg, Jenny Ann;Stratford, Richard;Clancy, Trevor	10.1101/2020.04.21.052084	Source	0	NO	2						-43942
3092	10.1101/2020.04.21.053009	2020-04-21	Preprint	bioRxiv	Elucidating the differences in the molecular mechanism of receptor binding between 2019-nCoV and the SARS-CoV viruses using computational tools	Lai, Hien T T;Nguyen, Ly H;Kranjc, Agata;Nguyen, Toan T;Nguyen Manh, Duc	10.1101/2020.04.21.053009	Source	0	NO	2						-43942
3110	10.1101/2020.03.15.991844	2020-04-20	Preprint	bioRxiv	Emergence of RBD mutations in circulating SARS-CoV-2 strains enhancing the structural stability and human ACE2 receptor affinity of the spike protein	Ou, Junxian;Zhou, Zhonghua;Dai, Ruixue;Zhang, Jing;Lan, Wendong;Zhao, Shan;Wu, Jianguo;Seto, Donald;Cui, Lilian;Zhang, Gong;Zhang, Qiwei	10.1101/2020.03.15.991844	Source	15	NO	2						-43941
3125	10.1101/2020.04.11.036855	2020-04-20	Preprint	bioRxiv	Evaluation of heating and chemical protocols for inactivating SARS-CoV-2	Pastorino, Boris;Touret, Franck;Gilles, Magali;Lamballerie, Xavier De;Charrel, Remi N	10.1101/2020.04.11.036855	Source	8	NO	2						-43941
3126	10.1101/2020.04.11.037473	2020-04-20	Preprint	bioRxiv	Multiscale 3-dimensional pathology findings of COVID-19 diseased lung using high-resolution cleared tissue microscopy	Li, Guang;Fox, Sharon E;Summa, Brian;Hu, Bihe;Wenk, Carola;Akmatbekov, Aibek;Harbert, Jack L;Heide, Richard S Vander;Quincy Brown, J	10.1101/2020.04.11.037473	Source	2	NO	2						-43941
3131	10.1101/2020.04.14.040782	2020-04-20	Preprint	bioRxiv	The global population of SARS-CoV-2 is composed of six major subtypes	Junior, Ivair Jose Morais;Polveiro, Richard Costa;Souza, Gabriel Medeiros;Bortolin, Daniel Inserra;Sassaki, Flavio Tetsuo;Lima, Alison Talis Martins	10.1101/2020.04.14.040782	Source	7	NO	2						-43941
3132	10.1101/2020.04.14.041301	2020-04-20	Preprint	bioRxiv	Phylogenetic Analysis of the Novel Coronavirus Reveals Important Variants in Indian Strains	Joshi, Aditi;Paul, Sushmita	10.1101/2020.04.14.041301	Source	0	NO	2						-43941
3144	10.1101/2020.04.17.042366	2020-04-20	Preprint	bioRxiv	Rapid direct nucleic acid amplification test without RNA extraction for SARS-CoV-2 using a portable PCR thermocycler	Wee, Soon Keong;Sivalingam, Suppiah Paramalingam;Yap, Eric Peng Huat	10.1101/2020.04.17.042366	Source	1	NO	2						-43941
3145	10.1101/2020.04.19.049643	2020-04-20	Preprint	bioRxiv	Blocking antibodies against SARS-CoV-2 RBD isolated from a phage display antibody library using a competitive biopanning strategy	Zeng, Xin;Li, Lingfang;Lin, Jing;Li, Xinlei;Liu, Bin;Kong, Yang;Zeng, Shunze;Du, Jianhua;Xiao, Huahong;Zhang, Tao;Zhang, Shelin;Liu, Jianghai	10.1101/2020.04.19.049643	Source	1	NO	2						-43941
3146	10.1101/2020.04.20.027144	2020-04-20	Preprint	bioRxiv	Cell-intrinsic differences between human airway epithelial cells from children and adults	Maughan, Elizabeth F;Nigro, Ersilia;Pennycuick, Adam;Gowers, Kate H C;Denais, Celine;Gomez Lopez, Sandra;Lazarus, Kyren A;Butler, Colin R;Lee, Dani Do Hyang;Orr, Jessica C;Teixeira, Vitor H;Hartley, Benjamin E;Hewitt, Richard J;Yaghchi, Chadwan Al;Sandhu, Gurpreet S;Birchall, Martin A;O Callaghan, Christopher;Smith, Claire M;Coppi, Paolo De;Hynds, Robert E;Janes, Sam M	10.1101/2020.04.20.027144	Source	0	NO	2						-43941
3147	10.1101/2020.04.20.046920	2020-04-20	Preprint	bioRxiv	Leveraging Deep Learning to Simulate Coronavirus Spike proteins has the potential to predict future Zoonotic sequences	Crossman, Lisa C	10.1101/2020.04.20.046920	Source	0	NO	2						-43941
3148	10.1101/2020.04.20.049924	2020-04-20	Preprint	bioRxiv	SARS-coronavirus-2 replication in Vero E6 cells: replication kinetics, rapid adaptation and cytopathology	Ogando, Natacha S;Dalebout, Tim J;Zevenhoven Dobbe, Jessika C;Limpens, Ronald W;Meer, Yvonne Van Der;Caly, Leon;Druce, Julian;Vries, Jutte J C De;Kikkert, Marjolein;Barcena, Montserrat;Sidorov, Igor;Snijder, Eric J	10.1101/2020.04.20.049924	Source	6	NO	2						-43941
3149	10.1101/2020.04.20.050039	2020-04-20	Preprint	bioRxiv	Phylodynamics of SARS-CoV-2 transmission in Spain	Diez Fuertes, Francisco;Iglesias Caballero, Maria;Monzon, Sara;Jimenez, Pilar;Varona, Sarai;Cuesta, Isabel;Zaballos, Angel;Thomson, Michael M;Jimenez, Mercedes;Perez, Javier Garcia;Pozo, Francisco;Perez Olmeda, Mayte;Alcami, Jose;Casas, Inmaculada	10.1101/2020.04.20.050039	Source	2	NO	2						-43941
3150	10.1101/2020.04.20.050088	2020-04-20	Preprint	bioRxiv	“Identification and enrichment of SECReTE cis-acting RNA elements in the Coronaviridae and other (+) single-strand RNA viruses”	Haimovich, Gal;Olender, Tsviya;Baez, Camila;Gerst, Jeffrey E	10.1101/2020.04.20.050088	Source	0	NO	2						-43941
3151	10.1101/2020.04.20.051011	2020-04-20	Preprint	bioRxiv	Limited SARS-CoV-2 diversity within hosts and following passage in cell culture	Moreno, Gage K;Braun, Katarina M;Halfmann, Peter J;Prall, Trent M;Riemersma, Kasen K;Haj, Amelia K;Lalli, Joseph;Florek, Kelsey R;Kawaoka, Yoshihiro;Friedrich, Thomas C;O Connor, David H	10.1101/2020.04.20.051011	Source	0	NO	2						-43941
3152	10.1101/2020.04.20.051219	2020-04-20	Preprint	bioRxiv	Protocol and reagents for pseudotyping lentiviral particles with SARS-CoV-2 Spike protein for neutralization assays	Crawford, Katharine H D;Eguia, Rachel;Dingens, Adam S;Loes, Andrea N;Malone, Keara D;Wolf, Caitlin R;Chu, Helen Y;Alejandra Tortorici, M;Veesler, David;Murphy, Michael;Pettie, Deleah;King, Neil P;Balazs, Alejandro B;Bloom, Jesse D	10.1101/2020.04.20.051219	Source	8	{u'is-preprint-of': [{u'asserted-by': u'subject', u'id': u'10.3390/v12050513', u'id-type': u'doi'}], u'cites': []}	1	2020-5-7	10.3390/v12050513	17	10		-43941
3153	10.1101/2020.04.20.051557	2020-04-20	Preprint	bioRxiv	Design an efficient multi-epitope peptide vaccine candidate against SARS-CoV-2: An in silico analysis	Yazdani, Zahra;Rafiei, Alireza;Yazdani, Mohammadreza;Valadan, Reza	10.1101/2020.04.20.051557	Source	1	NO	2						-43941
3154	10.1101/2020.04.20.051656	2020-04-20	Preprint	bioRxiv	Exceptional diversity and selection pressure on SARS-CoV and SARS-CoV-2 host receptor in bats compared to other mammals	Frank, Hannah K;Enard, David;Boyd, Scott D	10.1101/2020.04.20.051656	Source	5	NO	2						-43941
3158	10.1101/2020.04.05.026146	2020-04-19	Preprint	bioRxiv	CovProfile: profiling the viral genome and gene expressions of SARS-COV-2	Yu, Yonghan;Li, Zhengtu;Li, Yinhu;Yu, Le;Jia, Wenlong;Jiang, Yiqi;Ye, Feng;Li, Shuai Cheng	10.1101/2020.04.05.026146	Source	0	NO	2						-43940
3169	10.1101/2020.04.17.046086	2020-04-19	Preprint	bioRxiv	A dynamic nomenclature proposal for SARS-CoV-2 to assist genomic epidemiology	Rambaut, Andrew;Holmes, Edward C;Hill, Verity;O Toole, Aine;Mccrone, J T;Ruis, Chris;Plessis, Louis Du;Pybus, Oliver G	10.1101/2020.04.17.046086	Source	33	NO	2						-43940
3170	10.1101/2020.04.17.046375	2020-04-19	Preprint	bioRxiv	Rapid development of an inactivated vaccine for SARS-CoV-2	Gao, Qiang;Bao, Linlin;Mao, Haiyan;Wang, Lin;Xu, Kangwei;Yang, Minnan;Li, Yajing;Zhu, Ling;Wang, Nan;Lv, Zhe;Gao, Hong;Ge, Xiaoqin;Kan, Biao;Hu, Yaling;Liu, Jiangning;Cai, Fang;Jiang, Deyu;Yin, Yanhui;Qin, Chengfeng;Li, Jing;Gong, Xuejie;Lou, Xiuyu;Shi, Wen;Wu, Dongdong;Zhang, Hengming;Zhu, Lang;Deng, Wei;Li, Yurong;Lu, Jinxing;Li, Changgui;Wang, Xiangxi;Yin, Weidong;Zhang, Yanjun;Qin, Chuan	10.1101/2020.04.17.046375	Source	12	NO	2						-43940
3171	10.1101/2020.04.17.047118	2020-04-19	Preprint	bioRxiv	Comparison of SARS-CoV2 N gene real-time RT-PCR targets and commercially available mastermixes	Brown, Julianne R;O Sullivan, Denise;Pereira, Rui Pa;Whale, Alexandra S;Busby, Eloise;Huggett, Jim;Harris, Kathryn	10.1101/2020.04.17.047118	Source	3	NO	2						-43940
3172	10.1101/2020.04.17.047324	2020-04-19	Preprint	bioRxiv	Exploring Conformational Transition of 2019 Novel Coronavirus Spike Glycoprotein Between Its Closed and Open States Using Molecular Dynamics Simulations	Gur, Mert;Taka, Elhan;Yilmaz, Sema Zeynep;Kilinc, Ceren;Aktas, Umut;Golcuk, Mert	10.1101/2020.04.17.047324	Source	0	NO	2						-43940
3173	10.1101/2020.04.18.047878	2020-04-19	Preprint	bioRxiv	Mass Spectrometric Identification of SARS-CoV-2 Proteins from Gargle Solution Samples of COVID-19 Patients	Ihling, Christian;Tanzler, Dirk;Hagemann, Sven;Kehlen, Astrid;Huttelmaier, Stefan;Sinz, Andrea	10.1101/2020.04.18.047878	Source	3	NO	2						-43940
3174	10.1101/2020.04.19.047274	2020-04-19	Preprint	bioRxiv	Identification of Human Immune Cell Subtypes Most Vulnerable to IL-1β-induced Inflammatory Signaling Using Mass Cytometry	Kothari, Hema;Williams, Corey M;Mcskimming, Chantel;Vigneshwar, Mythili;Zunder, Eli R;Mcnamara, Coleen A	10.1101/2020.04.19.047274	Source	0	NO	2						-43940
3176	10.1101/2020.04.07.030551	2020-04-18	Preprint	bioRxiv	IDseq – An Open Source Cloud-based Pipeline and Analysis Service for Metagenomic Pathogen Detection and Monitoring	Kalantar, Katrina L;Carvalho, Tiago;Bourcy, Charles F A De;Dimitrov, Boris;Dingle, Greg;Egger, Rebecca;Han, Julie;Holmes, Olivia B;Juan, Yun Fang;King, Ryan;Kislyuk, Andrey;Mariano, Maria;Reynoso, Lucia V;Cruz, David Rissato;Sheu, Jonathan;Tang, Jennifer;Wang, James;Zhang, Mark A;Zhong, Emily;Ahyong, Vida;Lay, Sreyngim;Chea, Sophana;Bohl, Jennifer A;Manning, Jessica E;Tato, Cristina M;De Risi, Jo…	10.1101/2020.04.07.030551	Source	2	NO	2						-43939
3194	10.1101/2020.04.16.043224	2020-04-18	Preprint	bioRxiv	Transcriptional Difference between SARS-COV-2 and other Human Coronaviruses Revealed by Sub-genomic RNA Profiling	Lv, Lin;Xie, Xiaoqing;Gong, Qiyu;Feng, Ru;Guo, Xiaokui;Su, Bing;Chen, Lei	10.1101/2020.04.16.043224	Source	0	NO	2						-43939
3195	10.1101/2020.04.16.045054	2020-04-18	Preprint	bioRxiv	Immune modulation to improve survival of respiratory virus infections in mice	Wali, Shradha;Flores, Jose R;Jaramillo, Ana Maria;Goldblatt, David L;Garcia, Jezreel Pantaleon;Tuvim, Michael J;Dickey, Burton F;Evans, Scott E	10.1101/2020.04.16.045054	Source	0	NO	2						-43939
3196	10.1101/2020.04.16.045302	2020-04-18	Preprint	bioRxiv	Broad Host Range of SARS-CoV-2 Predicted by Comparative and Structural Analysis of ACE2 in Vertebrates	Damas, Joana;Hughes, Graham M;Keough, Kathleen C;Painter, Corrie A;Persky, Nicole S;Corbo, Marco;Hiller, Michael;Koepfli, Klaus Peter;Pfenning, Andreas R;Zhao, Huabin;Genereux, Diane P;Swofford, Ross;Pollard, Katherine S;Ryder, Oliver A;Nweeia, Martin T;Lindblad Toh, Kerstin;Teeling, Emma C;Karlsson, Elinor K;Lewin, Harris A	10.1101/2020.04.16.045302	Source	12	NO	2						-43939
3197	10.1101/2020.04.16.045690	2020-04-18	Preprint	bioRxiv	The scRNA-seq expression profiling of the receptor ACE2 and the cellular protease TMPRSS2 reveals human organs susceptible to COVID-19 infection	Qi, Jing;Zhou, Yang;Hua, Jiao;Zhang, Liying;Bian, Jialin;Liu, Beibei;Zhao, Zicen;Jin, Shuilin	10.1101/2020.04.16.045690	Source	3	NO	2						-43939
3198	10.1101/2020.04.16.045799	2020-04-18	Preprint	bioRxiv	Potential microenvironment of SARS-CoV-2 infection in airway epithelial cells revealed by Human Protein Atlas database analysis	Leng, Ling;Ma, Jie;Zhang, Leike;Li, Wei;Zhao, Lei;Zhu, Yunping;Wu, Zhihong;Cao, Ruiyuan;Zhong, Wu	10.1101/2020.04.16.045799	Source	0	NO	2						-43939
3199	10.1101/2020.04.17.045161	2020-04-18	Preprint	bioRxiv	An in silico map of the SARS-CoV-2 RNA Structurome	Andrews, Ryan J;Peterson, Jake M;Haniff, Hafeez S;Chen, Jonathan;Williams, Christopher;Grefe, Maison;Disney, Matthew D;Moss, Walter N	10.1101/2020.04.17.045161	Source	10	NO	2						-43939
3200	10.1101/2020.04.17.046185	2020-04-18	Preprint	bioRxiv	Protein structure analysis of the interactions between SARS-CoV-2 spike protein and the human ACE2 receptor: from conformational changes to novel neutralizing antibodies	Mercurio, Ivan;Tragni, Vincenzo;Busco, Francesco;Grassi, Anna De;Pierri, Ciro Leonardo	10.1101/2020.04.17.046185	Source	0	NO	2						-43939
3201	10.1101/2020.04.17.046938	2020-04-18	Preprint	bioRxiv	Regulation of angiotensin converting enzyme 2 (ACE2) in obesity: implications for COVID-19	Heialy, Saba Al;Hachim, Mahmood;Senok, Abiola;Tayoun, Ahmad Abou;Hamoudi, Rifat;Alsheikh Ali, Alawi;Hamid, Qutayba	10.1101/2020.04.17.046938	Source	0	NO	2						-43939
3202	10.1101/2020.04.17.047548	2020-04-18	Preprint	bioRxiv	Distinct Structural Flexibility within SARS-CoV-2 Spike Protein Reveals Potential Therapeutic Targets	Chen, Serena H;Todd Young, M;Gounley, John;Stanley, Christopher;Bhowmik, Debsindhu	10.1101/2020.04.17.047548	Source	0	NO	2						-43939
3204	10.1101/2020.04.18.045963	2020-04-18	Preprint	bioRxiv	Pandemic Publishing: Medical journals drastically speed up their publication process for Covid-19	Horbach, Serge P J M	10.1101/2020.04.18.045963	Source	5	NO	2						-43939
3259	10.1101/2020.04.14.041319	2020-04-17	Preprint	bioRxiv	A blueprint for the implementation of a validated approach for the detection of SARS-Cov2 in clinical samples in academic facilities	Sridhar, Sushmita;Forrest, Sally;Kean, Iain;Young, Jamie;Scott, Josefin Bartholdson;Maes, Mailis;Pereira Dias, Joana;Parmar, Surendra;Routledge, Matthew;Rivett, Lucy;Dougan, Gordon;Weekes, Michael;Curran, Martin;Goodfellow, Ian;Baker, Stephen	10.1101/2020.04.14.041319	Source	2	NO	2						-43938
3287	10.1101/2020.04.15.043083	2020-04-17	Preprint	bioRxiv	Profiling the epigenome at home	Henikoff, Steven;Henikoff, Jorja G	10.1101/2020.04.15.043083	Source	0	NO	2						-43938
3293	10.1101/2020.04.16.044016	2020-04-17	Preprint	bioRxiv	A Large-scale Drug Repositioning Survey for SARS-CoV-2 Antivirals	Riva, Laura;Yuan, Shuofeng;Yin, Xin;Martin Sancho, Laura;Matsunaga, Naoko;Burgstaller Muehlbacher, Sebastian;Pache, Lars;Jesus, Paul P De;Hull, Mitchell V;Chang, Max;Chan, Jasper Fuk Woo;Cao, Jianli;Poon, Vincent Kwok Man;Herbert, Kristina;Nguyen, Tu Trinh;Pu, Yuan;Nguyen, Courtney;Rubanov, Andrey;Martinez Sobrido, Luis;Liu, Wen Chun;Miorin, Lisa;White, Kris M;Johnson, Jeffrey R;Benner, Christoph…	10.1101/2020.04.16.044016	Source	9	NO	2						-43938
3294	10.1101/2020.04.16.044503	2020-04-17	Preprint	bioRxiv	SARS-CoV-2 is transmitted via contact and via the air between ferrets	Richard, Mathilde;Kok, Adinda;Meulder, Dennis De;Bestebroer, Theo M;Lamers, Mart M;Okba, Nisreen M A;Vlissingen, Martje Fentener Van;Rockx, Barry;Haagmans, Bart L;Koopmans, Marion P G;Fouchier, Ron A M;Herfst, Sander	10.1101/2020.04.16.044503	Source	3	NO	2						-43938
3295	10.1101/2020.04.16.045617	2020-04-17	Preprint	bioRxiv	Single-cell analysis of human lung epithelia reveals concomitant expression of the SARS-CoV-2 receptor ACE2 with multiple virus receptors and scavengers in alveolar type II cells	Han, Guangchun;Sinjab, Ansam;Treekitkarnmongkol, Warapen;Brennan, Patrick;Hara, Kieko;Chang, Kyle;Bogatenkova, Elena;Sanchez Espiridion, Beatriz;Behrens, Carmen;Gao, Boning;Girard, Luc;Zhang, Jianjun;Sepesi, Boris;Cascone, Tina;Byers, Lauren;Gibbons, Don L;Chen, Jichao;Moghaddam, Seyed Javad;Ostrin, Edwin J;Fujimoto, Junya;Shay, Jerry;Heymach, John V;Minna, John D;Dubinett, Steven;Scheet, Paul A;…	10.1101/2020.04.16.045617	Source	0	NO	2						-43938
3300	10.1101/2020.04.17.046193	2020-04-17	Preprint	bioRxiv	Shotgun proteomics of SARS-CoV-2 infected cells and its application to the optimisation of whole viral particle antigen production for vaccines	Grenga, Lucia;Gallais, Fabrice;Pible, Olivier;Gaillard, Jean Charles;Gouveia, Duarte;Batina, Helene;Bazaline, Niza;Ruat, Sylvie;Culotta, Karen;Miotello, Guylaine;Debroas, Stephanie;Roncato, Marie Anne;Steinmetz, Gerard;Foissard, Charlotte;Desplan, Anne;Alpha Bazin, Beatrice;Almunia, Christine;Gas, Fabienne;Bellanger, Laurent;Armengaud, Jean	10.1101/2020.04.17.046193	Source	1	NO	2						-43938
3322	10.1101/2020.03.25.006213	2020-04-16	Preprint	bioRxiv	Comparative Genomic Analysis of Rapidly Evolving SARS-CoV-2 Viruses Reveal Mosaic Pattern of Phylogeographical Distribution	Kumar, Roshan;Verma, Helianthous;Singhvi, Nirjara;Sood, Utkarsh;Gupta, Vipin;Singh, Mona;Kumari, Rashmi;Hira, Princy;Nagar, Shekhar;Talwar, Chandni;Nayyar, Namita;Anand, Shailly;Rawat, Charu Dogra;Verma, Mansi;Negi, Ram Krishan;Singh, Yogendra;Lal, Rup	10.1101/2020.03.25.006213	Source	1	NO	2						-43937
3326	10.1101/2020.04.01.019299	2020-04-16	Preprint	bioRxiv	Structural basis to design multi-epitope vaccines against Novel Coronavirus 19 (COVID19) infection, the ongoing pandemic emergency: an in silico approach	Srivastava, Sukrit;Verma, Sonia;Kamthania, Mohit;Kaur, Rupinder;Badyal, Ruchi Kiran;Saxena, Ajay Kumar;Shin, Ho Joon;Kolbe, Michael;Pandey, Kailash C	10.1101/2020.04.01.019299	Source	2	NO	2						-43937
3336	10.1101/2020.04.07.029017	2020-04-16	Preprint	bioRxiv	Currently available intravenous immunoglobulin (Gamunex®-C and Flebogamma® DIF) contains antibodies reacting against SARS-CoV-2 antigens	Diez, Jose Maria;Romero, Carolina;Gajardo, Rodrigo	10.1101/2020.04.07.029017	Source	4	NO	2						-43937
3344	10.1101/2020.04.10.036020	2020-04-16	Preprint	bioRxiv	Analysis of Ten Microsecond simulation data of SARS-CoV-2 dimeric main protease	Parves, Md Rimon;Riza, Yasir Mohamed;Mahmud, Shafi;Islam, Rajib;Ahmed, Sinthyia;Evy, Bibi Ashiana;Hasanuzzaman, Md;Halim, Mohammad A	10.1101/2020.04.10.036020	Source	1	NO	2						-43937
3354	10.1101/2020.04.15.040618	2020-04-16	Preprint	bioRxiv	Designing a multi-epitope peptide-based vaccine against SARS-CoV-2	Singh, Abhishek;Thakur, Mukesh;Sharma, Lalit Kumar;Chandra, Kailash	10.1101/2020.04.15.040618	Source	2	NO	2						-43937
3381	10.1101/2020.04.04.025080	2020-04-15	Preprint	bioRxiv	Computational analysis suggests putative intermediate animal hosts of the SARS-CoV-2	Chu, Peng;Zhou, Zheng;Gao, Zhichen;Cai, Ruiqi;Wu, Sijin;Sun, Zhaolin;Chen, Shuyuan;Yang, Yongliang	10.1101/2020.04.04.025080	Source	1	NO	2						-43936
3387	10.1101/2020.04.07.030684	2020-04-15	Preprint	bioRxiv	The aging transcriptome and cellular landscape of the human lung in relation to SARS-CoV-2	Chow, Ryan D;Chen, Sidi	10.1101/2020.04.07.030684	Source	1	NO	2						-43936
3409	10.1101/2020.04.13.039917	2020-04-15	Preprint	bioRxiv	Human organs-on-chips as tools for repurposing approved drugs as potential influenza and COVID19 therapeutics in viral pandemics	Si, Longlong;Bai, Haiqing;Rodas, Melissa;Cao, Wuji;Oh, Crystal Yuri;Jiang, Amanda;Nurani, Atiq;Zhu, Danni Y;Goyal, Girija;Gilpin, Sarah E;Prantil Baun, Rachelle;Ingber, Donald E	10.1101/2020.04.13.039917	Source	6	NO	2						-43936
3410	10.1101/2020.04.14.039925	2020-04-15	Preprint	bioRxiv	Multidrug treatment with nelfinavir and cepharanthine against COVID-19	Ohashi, Hirofumi;Watashi, Koichi;Saso, Wakana;Shionoya, Kaho;Iwanami, Shoya;Hirokawa, Takatsugu;Shirai, Tsuyoshi;Kanaya, Shigehiko;Ito, Yusuke;Kim, Kwang Su;Nishioka, Kazane;Ando, Shuji;Ejima, Keisuke;Koizumi, Yoshiki;Tanaka, Tomohiro;Aoki, Shin;Kuramochi, Kouji;Suzuki, Tadaki;Maenaka, Katsumi;Matano, Tetsuro;Muramatsu, Masamichi;Saijo, Masayuki;Aihara, Kazuyuki;Iwami, Shingo;Takeda, Makoto;Mckea…	10.1101/2020.04.14.039925	Source	5	NO	2						-43936
3411	10.1101/2020.04.14.040667	2020-04-15	Preprint	bioRxiv	COVID-19 Knowledge Graph: a computable, multi-modal, cause-and-effect knowledge model of COVID-19 pathophysiology	Domingo Fernandez, Daniel;Baksi, Shounak;Schultz, Bruce;Gadiya, Yojana;Karki, Reagon;Raschka, Tamara;Ebeling, Christian;Hofmann Apitius, Martin;Kodamullil, Alpha Tom	10.1101/2020.04.14.040667	Source	1	NO	2						-43936
3412	10.1101/2020.04.14.041228	2020-04-15	Preprint	bioRxiv	The FDA- approved gold drug Auranofin inhibits novel coronavirus (SARS-COV-2) replication and attenuates inflammation in human cells	Rothan, Hussin A;Stone, Shannon;Natekar, Janhavi;Kumari, Pratima;Arora, Komal;Kumar, Mukesh	10.1101/2020.04.14.041228	Source	4	NO	2						-43936
3413	10.1101/2020.04.14.041434	2020-04-15	Preprint	bioRxiv	Genetic Variability of Human Angiotensin-Converting Enzyme 2 (hACE2) Among Various Ethnic Populations	Li, Quan;Cao, Zanxia;Rahman, Proton	10.1101/2020.04.14.041434	Source	3	NO	2						-43936
3414	10.1101/2020.04.14.041459	2020-04-15	Preprint	bioRxiv	Glycosaminoglycan binding motif at S1/S2 proteolytic cleavage site on spike glycoprotein may facilitate novel coronavirus (SARS-CoV-2) host cell entry	Kim, So Young;Jin, Weihua;Sood, Amika;Montgomery, David W;Grant, Oliver C;Fuster, Mark M;Fu, Li;Dordick, Jonathan S;Woods, Robert J;Zhang, Fuming;Linhardt, Robert J	10.1101/2020.04.14.041459	Source	7	NO	2						-43936
3415	10.1101/2020.04.14.041962	2020-04-15	Preprint	bioRxiv	De novo 3D models of SARS-CoV-2 RNA elements and small-molecule-binding RNAs to guide drug discovery	Rangan, Ramya;Watkins, Andrew M;Kladwang, Wipapat;Das, Rhiju	10.1101/2020.04.14.041962	Source	5	NO	2						-43936
3416	10.1101/2020.04.14.042010	2020-04-15	Preprint	bioRxiv	Humanized Single Domain Antibodies Neutralize SARS-CoV-2 by Targeting Spike Receptor Binding Domain	Chi, Xiaojing;Liu, Xiuying;Wang, Conghui;Zhang, Xinhui;Ren, Lili;Jin, Qi;Wang, Jianwei;Yang, Wei	10.1101/2020.04.14.042010	Source	3	NO	2						-43936
3417	10.1101/2020.04.15.036285	2020-04-15	Preprint	bioRxiv	Genome based Evolutionary study of SARS-CoV-2 towards the Prediction of Epitope Based Chimeric Vaccine	Akhand, Mst Rubaiat Nazneen;Azim, Kazi Faizul;Hoque, Syeda Farjana;Moli, Mahmuda Akther;Joy, Bijit Das;Akter, Hafsa;Afif, Ibrahim Khalil;Ahmed, Nadim;Hasan, Mahmudul	10.1101/2020.04.15.036285	Source	2	NO	2						-43936
3418	10.1101/2020.04.15.042085	2020-04-15	Preprint	bioRxiv	TMPRSS2 and furin are both essential for proteolytic activation and spread of SARS-CoV-2 in human airway epithelial cells and provide promising drug targets	Bestle, Dorothea;Heindl, Miriam Ruth;Limburg, Hannah;Van, Thuy Van Lam;Pilgram, Oliver;Moulton, Hong;Stein, David A;Hardes, Kornelia;Eickmann, Markus;Dolnik, Olga;Rohde, Cornelius;Becker, Stephan;Klenk, Hans Dieter;Garten, Wolfgang;Steinmetzer, Torsten;Bottcher Friebertshauser, Eva	10.1101/2020.04.15.042085	Source	12	NO	2						-43936
3420	10.1101/2020.04.15.997254	2020-04-15	Preprint	bioRxiv	Analysis of SARS-CoV-2-controlled autophagy reveals spermidine, MK-2206, and niclosamide as putative antiviral therapeutics	Gassen, Nils C;Papies, Jan;Bajaj, Thomas;Dethloff, Frederik;Emanuel, Jackson;Weckmann, Katja;Heinz, Daniel E;Heinemann, Nicolas;Lennarz, Martina;Richter, Anja;Niemeyer, Daniela;Corman, Victor M;Giavalisco, Patrick;Drosten, Christian;Muller, Marcel A	10.1101/2020.04.15.997254	Source	10	NO	2						-43936
3438	10.1101/2020.04.05.026633	2020-04-14	Preprint	bioRxiv	ACE 2 Coding Variants: A Potential X-linked Risk Factor for COVID-19 Disease	Gibson, William T;Evans, Daniel M;An, Jianghong;Jones, Steven Jm	10.1101/2020.04.05.026633	Source	8	NO	2						-43935
3443	10.1101/2020.04.06.027698	2020-04-14	Preprint	bioRxiv	Genetic variability in the expression of the SARS-CoV-2 host cell entry factors across populations	Ortiz Fernandez, Lourdes;Sawalha, Amr H	10.1101/2020.04.06.027698	Source	0	NO	2						-43935
3482	10.1101/2020.04.10.035683	2020-04-14	Preprint	bioRxiv	Sphingolipid Biosynthesis Inhibition As A Host Strategy Against Diverse Pathogens	Kumar, Sandeep;Li, Jinmei;Park, Jiwoong;Hart, Sydney K;Song, Niki J;Burrow, Damon T;Bean, Nicholas L;Jacobs, Nicholas C;Coler Reilly, Ariella;Pendergrass, Anastasiia Onyshchenko;Pierre, Tanya H;Bradley, India C;Carette, Jan E;Varadarajan, Malini;Brummelkamp, Thijn R;Dolle, Roland;Peterson, Tim R	10.1101/2020.04.10.035683	Source	0	NO	2						-43935
3483	10.1101/2020.04.10.036343	2020-04-14	Preprint	bioRxiv	CoV Genome Tracker: tracing genomic footprints of Covid-19 pandemic	Akther, Saymon;Bezrucenkovas, Edgaras;Sulkow, Brian;Panlasigui, Christopher;Li, Li;Qiu, Weigang;Di, Lia	10.1101/2020.04.10.036343	Source	3	NO	2						-43935
3502	10.1101/2020.04.12.037580	2020-04-14	Preprint	bioRxiv	Single Nucleus Multiomic Profiling Reveals Age-Dynamic Regulation of Host Genes Associated with SARS-CoV-2 Infection	Wang, Allen;Chiou, Joshua;Poirion, Olivier B;Buchanan, Justin;Valdez, Michael J;Verheyden, Jamie M;Hou, Xiaomeng;Guo, Minzhe;Newsome, Jacklyn M;Kudtarkar, Parul;Faddah, Dina A;Zhang, Kai;Young, Randee E;Barr, Justinn;Misra, Ravi;Huyck, Heidie;Rogers, Lisa;Poole, Cory;Whitsett, Jeffery A;Pryhuber, Gloria;Xu, Yan;Gaulton, Kyle J;Preissl, Sebastian;Sun, Xin;Consortium, Nhlbi Lung Map	10.1101/2020.04.12.037580	Source	4	NO	2						-43935
3503	10.1101/2020.04.12.038554	2020-04-14	Preprint	bioRxiv	The origin and underlying driving forces of the SARS-CoV-2 outbreak	Chaw, Shu Miaw;Tai, Jui Hung;Chen, Shi Lun;Hsieh, Chia Hung;Chang, Sui Yuan;Yeh, Shiou Hwei;Yang, Wei Shiung;Chen, Pei Jer;Wang, Hurng Yi	10.1101/2020.04.12.038554	Source	1	NO	2						-43935
3504	10.1101/2020.04.13.036079	2020-04-14	Preprint	bioRxiv	Enhancement of trans-cleavage activity of Cas12a with engineered crRNA enables amplified nucleic acid detection	Nguyen, Long T;Smith, Brianna M;Jain, Piyush K	10.1101/2020.04.13.036079	Source	0	NO	2						-43935
3505	10.1101/2020.04.13.038687	2020-04-14	Preprint	bioRxiv	Discovery of baicalin and baicalein as novel, natural product inhibitors of SARS-CoV-2 3CL protease in vitro	Su, Haixia;Yao, Sheng;Zhao, Wenfeng;Li, Minjun;Liu, Jia;Shang, Wei Juan;Xie, Hang;Ke, Changqiang;Gao, Meina;Yu, Kunqian;Liu, Hong;Shen, Jingshan;Tang, Wei;Zhang, Leike;Zuo, Jianping;Jiang, Hualiang;Bai, Fang;Wu, Yan;Ye, Yang;Xu, Yechun	10.1101/2020.04.13.038687	Source	8	NO	2						-43935
3506	10.1101/2020.04.13.039198	2020-04-14	Preprint	bioRxiv	Identification of potential vaccine candidates against SARS-CoV-2, A step forward to fight novel coronavirus 2019-nCoV: A Reverse Vaccinology Approach	Gupta, Ekta;Mishra, Rupesh Kumar;Niraj, Ravi Ranjan Kumar	10.1101/2020.04.13.039198	Source	1	NO	2						-43935
3507	10.1101/2020.04.13.039263	2020-04-14	Preprint	bioRxiv	Comparative in vitro transcriptomic analyses of COVID-19 candidate therapy hydroxychloroquine suggest limited immunomodulatory evidence of SARS-CoV-2 host response genes	Corley, Michael J;Sugai, Christopher;Schotsaert, Michael;Schwartz, Robert E;Ndhlovu, Lishomwa C	10.1101/2020.04.13.039263	Source	0	NO	2						-43935
3508	10.1101/2020.04.13.039792	2020-04-14	Preprint	bioRxiv	Improving COVID-19 Testing Efficiency using Guided Agglomerative Sampling	Minhas, Fayyaz;Grammatopoulos, Dimitris;Young, Lawrence;Amin, Imran;Snead, David;Anderson, Neil;Ben Hur, Asa;Rajpoot, Nasir	10.1101/2020.04.13.039792	Source	0	NO	2						-43935
3510	10.1101/402370	2020-04-14	Preprint	bioRxiv	PathoLive – Real-time pathogen identification from metagenomic Illumina datasets	Tausch, Simon H;Loka, Tobias P;Schulze, Jakob M;Andrusch, Andreas;Klenner, Jeanette;Dabrowski, Piotr W;Lindner, Martin S;Nitsche, Andreas;Renard, Bernhard Y	10.1101/402370	Source	1	NO	2						-43935
3519	10.1101/2020.03.26.994756	2020-04-13	Preprint	bioRxiv	SARS-CoV-2 proteome microarray for mapping COVID-19 antibody interactions at amino acid resolution	Wang, Hongye;Hou, Xin;Wu, Xian;Liang, Te;Zhang, Xiaomei;Wang, Dan;Teng, Fei;Dai, Jiayu;Duan, Hu;Guo, Shubin;Li, Yongzhe;Yu, Xiaobo	10.1101/2020.03.26.994756	Source	9	NO	2						-43934
3521	10.1101/2020.04.05.026435	2020-04-13	Preprint	bioRxiv	Validation of a Lysis Buffer Containing 4 M Guanidinium Thiocyanate (GITC)/ Triton X-100 for Extraction of SARS-CoV-2 RNA for COVID-19 Testing: Comparison of Formulated Lysis Buffers Containing 4 to 6 M GITC, Roche External Lysis Buffer and Qiagen RTL Lysis Buffer	Scallan, Martina F;Dempsey, Catherine;Macsharry, John;O Callaghan, Isabelle;O Connor, Paula M;Horgan, Conor P;Durack, Edel;Cotter, Paul D;Hudson, Sarah;Moynihan, Humphrey A;Lucey, Brigid	10.1101/2020.04.05.026435	Source	4	NO	2						-43934
3522	10.1101/2020.04.06.028431	2020-04-13	Preprint	bioRxiv	Rapid, Large-Scale, and Effective Detection of COVID-19 Via Non-Adaptive Testing	Taufer, Matthias	10.1101/2020.04.06.028431	Source	0	NO	2						-43934
3523	10.1101/2020.04.08.026948	2020-04-13	Preprint	bioRxiv	Robust neutralization assay based on SARS-CoV-2 S-bearing vesicular stomatitis virus (VSV) pseudovirus and ACE2-overexpressed BHK21 cells	Xiong, Hua Long;Wu, Yang Tao;Cao, Jia Li;Yang, Ren;Ma, Jian;Qiao, Xiao Yang;Yao, Xiang Yang;Zhang, Bao Hui;Zhang, Ya Li;Hou, Wang Heng;Yang Shi;Xu, Jing Jing;Liang Zhang;Wang, Shao Juan;Fu, Bao Rong;Yang, Ting;Ge, Sheng Xiang;Zhang, Jun;Yuan, Quan;Huang, Bao Ying;Li, Zhi Yong;Zhang, Tian Ying;Xia, Ning Shao	10.1101/2020.04.08.026948	Source	8	NO	2						-43934
3524	10.1101/2020.04.10.035865	2020-04-13	Preprint	bioRxiv	Scirpy: A Scanpy extension for analyzing single-cell T-cell receptor sequencing data	Sturm, Gregor;Szabo, Tamas;Fotakis, Georgios;Haider, Marlene;Rieder, Dietmar;Trajanoski, Zlatko;Finotello, Francesca	10.1101/2020.04.10.035865	Source	0	NO	2						-43934
3525	10.1101/2020.04.10.036640	2020-04-13	Preprint	bioRxiv	Python nidoviruses, more than respiratory pathogens	Dervas, Eva;Hepojoki, Jussi;Smura, Teemu;Prahauser, Barbara;Windbichler, Katharina;Blumich, Sandra;Ramis, Antonio;Hetzel, Udo;Kipar, Anja	10.1101/2020.04.10.036640	Source	0	NO	2						-43934
3534	10.1101/2020.04.05.026005	2020-04-12	Preprint	bioRxiv	Immuno-informatics Characterization SARS-CoV-2 Spike Glycoprotein for Prioritization of Epitope based Multivalent Peptide Vaccine	Ismail, Saba;Ahmad, Sajjad;Azam, Syed Sikander	10.1101/2020.04.05.026005	Source	1	NO	2						-43933
3535	10.1101/2020.04.06.028712	2020-04-12	Preprint	bioRxiv	Functional Immune Deficiency Syndrome via Intestinal Infection in COVID-19	Prates, Erica T;Garvin, Michael R;Pavicic, Mirko;Jones, Piet;Shah, Manesh;Alvarez, Christiane;Kainer, David;Demerdash, Omar;Kirtley Amos, B;Geiger, Armin;Pestian, John;Jin, Kang;Mitelpunkt, Alexis;Bardes, Eric;Aronow, Bruce;Jacobson, Daniel	10.1101/2020.04.06.028712	Source	0	NO	2						-43933
3536	10.1101/2020.04.07.030742	2020-04-12	Preprint	bioRxiv	Gene expression and in situ protein profiling of candidate SARS-CoV-2 receptors in human airway epithelial cells and lung tissue	Aguiar, Jennifer A;Tremblay, Benjamin J M;Mansfield, Michael J;Woody, Owen;Lobb, Briallen;Banerjee, Arinjay;Chandiramohan, Abiram;Tiessen, Nicholas;Dvorkin Gheva, Anna;Revill, Spencer;Miller, Matthew S;Carlsten, Christopher;Organ, Louise;Joseph, Chitra;John, Alison;Hanson, Paul;Mcmanus, Bruce M;Jenkins, Gisli;Mossman, Karen;Ask, Kjetil;Doxey, Andrew C;Hirota, Jeremy A	10.1101/2020.04.07.030742	Source	5	NO	2						-43933
3537	10.1101/2020.04.09.034462	2020-04-12	Preprint	bioRxiv	Insights on early mutational events in SARS-CoV-2 virus reveal founder effects across geographical regions	Farkas, Carlos;Fuentes Villalobos, Francisco;Garrido, Jose Luis;Haigh, Jody J;Barria, Maria Ines	10.1101/2020.04.09.034462	Source	1	NO	2						-43933
3538	10.1101/2020.04.10.035824	2020-04-12	Preprint	bioRxiv	Scutellaria baicalensis extract and baicalein inhibit replication of SARS-CoV-2 and its 3C-like protease in vitro	Liu, Hongbo;Ye, Fei;Sun, Qi;Liang, Hao;Li, Chunmei;Lu, Roujian;Huang, Baoying;Tan, Wenjie;Lai, Luhua	10.1101/2020.04.10.035824	Source	5	NO	2						-43933
3539	10.1101/2020.04.10.036418	2020-04-12	Preprint	bioRxiv	The SARS-CoV-2 receptor-binding domain elicits a potent neutralizing response without antibody-dependent enhancement	Quinlan, Brian D;Mou, Huihui;Zhang, Lizhou;Guo, Yan;He, Wenhui;Ojha, Amrita;Parcells, Mark S;Luo, Guangxiang;Li, Wenhui;Zhong, Guocai;Choe, Hyeryun;Farzan, Michael	10.1101/2020.04.10.036418	Source	12	NO	2						-43933
3540	10.1101/2020.04.10.036533	2020-04-12	Preprint	bioRxiv	Structural interactions between pandemic SARS-CoV-2 spike glycoprotein and human Furin protease	Vankadari, Naveen	10.1101/2020.04.10.036533	Source	0	NO	2						-43933
3541	10.1101/2020.04.11.037382	2020-04-12	Preprint	bioRxiv	Isolation, sequence, infectivity and replication kinetics of SARS-CoV-2	Banerjee, Arinjay;Nasir, Jalees A;Budylowski, Patrick;Yip, Lily;Aftanas, Patryk;Christie, Natasha;Ghalami, Ayoob;Baid, Kaushal;Raphenya, Amogelang R;Hirota, Jeremy A;Miller, Matthew S;Mcgeer, Allison J;Ostrowski, Mario;Kozak, Robert A;Mcarthur, Andrew G;Mossman, Karen;Mubareka, Samira	10.1101/2020.04.11.037382	Source	2	NO	2						-43933
3542	10.1101/2020.04.12.025577	2020-04-12	Preprint	bioRxiv	Mechanistic modeling of the SARS-CoV-2 disease map	Rian, Kinza;Esteban Medina, Marina;Hidalgo, Marta R;Cubuk, Cankut;Falco, Matias M;Loucera, Carlos;Gunyel, Devrim;Ostaszewski, Marek;Pena Chilet, Maria;Dopazo, Joaquin	10.1101/2020.04.12.025577	Source	0	NO	2						-43933
3565	10.1101/2020.04.07.029132	2020-04-11	Preprint	bioRxiv	A virus that has gone viral: Amino acid mutation in S protein of Indian isolate of Coronavirus COVID-19 might impact receptor binding and thus infectivity	Saha, Priyanka;Banerjee, Arup Kumar;Tripathi, Prem Prakash;Srivastava, Amit Kumar;Ray, Upasana	10.1101/2020.04.07.029132	Source	2	NO	2						-43932
3566	10.1101/2020.04.07.030924	2020-04-11	Preprint	bioRxiv	Exploring the genomic and proteomic variations of SARS-CoV-2 spike glycoprotein: a computational biology approach	Lokman, Syed Mohammad;Rasheduzzaman, Md;Salauddin, Asma;Barua, Rocktim;Tanzina, Afsana Yeasmin;Rumi, Meheadi Hasan;Hossain, Md Imran;Siddiki, Amam Zonaed;Mannan, Adnan;Hasan, Md Mahbub	10.1101/2020.04.07.030924	Source	3	NO	2						-43932
3603	10.1101/2020.04.09.031252	2020-04-11	Preprint	bioRxiv	In-depth Bioinformatic Analyses of Human SARS-CoV-2, SARS-CoV, MERS-CoV, and Other Nidovirales Suggest Important Roles of Noncanonical Nucleic Acid Structures in Their Lifecycles	Bartas, Martin;Brazda, Vaclav;Bohalova, Natalia;Cantara, Alessio;Volna, Adriana;Stachurova, Tereza;Malachova, Katerina;Jagelska, Eva B;Porubiakova, Otilia;Cerven, Jiri;Pecinka, Petr	10.1101/2020.04.09.031252	Source	0	NO	2						-43932
3604	10.1101/2020.04.09.033910	2020-04-11	Preprint	bioRxiv	Integrative Network Biology Framework Elucidates Molecular Mechanisms of SARS-CoV-2 Pathogenesis	Kumar, Nilesh;Mishra, Bharat;Mehmood, Adeel;Athar, Mohammad;Shahid Mukhtar, M	10.1101/2020.04.09.033910	Source	1	NO	2						-43932
3605	10.1101/2020.04.09.034942	2020-04-11	Preprint	bioRxiv	Analysis of the mutation dynamics of SARS-CoV-2 reveals the spread history and emergence of RBD mutant with lower ACE2 binding affinity	Jia, Yong;Shen, Gangxu;Zhang, Yujuan;Huang, Keng Shiang;Ho, Hsing Ying;Hor, Wei Shio;Yang, Chih Hui;Li, Chengdao;Wang, Wei Lung	10.1101/2020.04.09.034942	Source	13	NO	2						-43932
3615	10.1101/2020.04.10.023358	2020-04-11	Preprint	bioRxiv	SARS-CoV-2 detection with CRISPR diagnostics	Guo, Lu;Sun, Xuehan;Wang, Xinge;Liang, Chen;Jiang, Haiping;Gao, Qingqin;Dai, Moyu;Qu, Bin;Fang, Sen;Mao, Yihuan;Chen, Yangcan;Feng, Guihai;Gu, Qi;Wang, Liu;Wang, Ruiqi Rachel;Zhou, Qi;Li, Wei	10.1101/2020.04.10.023358	Source	3	NO	2						-43932
3616	10.1101/2020.04.10.029454	2020-04-11	Preprint	bioRxiv	Three adjacent nucleotide changes spanning two residues in SARS-CoV-2 nucleoprotein: possible homologous recombination from the transcription-regulating sequence	Leary, Shay;Gaudieri, Silvana;Chopra, Abha;Pakala, Suman;Alves, Eric;John, Mina;Das, Suman;Mallal, Simon;Phillips, Elizabeth	10.1101/2020.04.10.029454	Source	0	NO	2						-43932
3617	10.1101/2020.04.10.032342	2020-04-11	Preprint	bioRxiv	Potential host range of multiple SARS-like coronaviruses and an improved ACE2-Fc variant that is potent against both SARS-CoV-2 and SARS-CoV-1	Li, Yujun;Wang, Haimin;Tang, Xiaojuan;Ma, Danting;Du, Chengzhi;Wang, Yifei;Pan, Hong;Zou, Qing;Zheng, Jie;Xu, Liangde;Farzan, Michael;Zhong, Guocai	10.1101/2020.04.10.032342	Source	9	NO	2						-43932
3618	10.1101/2020.04.10.035717	2020-04-11	Preprint	bioRxiv	Discovery of pharmaceutically-targetable pathways and prediction of survivorship for pneumonia and sepsis patients from the view point of ensemble gene noise	Jong, Tristan De;Guryev, Victor;Moshkin, Yury M	10.1101/2020.04.10.035717	Source	0	NO	2						-43932
3619	10.1101/2020.04.10.035964	2020-04-11	Preprint	bioRxiv	Positive selection of ORF3a and ORF8 genes drives the evolution of SARS-CoV-2 during the 2020 COVID-19 pandemic	Velazquez Salinas, Lauro;Zarate, Selene;Eberl, Samantha;Gladue, Douglas P;Novella, Isabel;Borca, Manuel V	10.1101/2020.04.10.035964	Source	5	NO	2						-43932
3621	10.1101/2020.04.11.034603	2020-04-11	Preprint	bioRxiv	Cell-Type-Specific Expression of Renin-Angiotensin-System Components in the Human Body and Its Relevance to SARS-CoV-2 Infection	Suryawanshi, Hemant;Morozov, Pavel;Muthukumar, Thangamani;Ten Oever, Benjamin R;Yamaji, Masashi;Williams, Zev;Tuschl, Thomas	10.1101/2020.04.11.034603	Source	0	NO	2						-43932
3626	10.1101/2020.03.08.980383	2020-04-10	Preprint	bioRxiv	In silico approach toward the identification of unique peptides from viral protein infection: Application to COVID-19	Orsburn, Benjamin C;Jenkins, Conor;Miller, Sierra M;Neely, Benjamin A;Bumpus, Namandje N	10.1101/2020.03.08.980383	Source	4	NO	2						-43931
3640	10.1101/2020.04.03.024885	2020-04-10	Preprint	bioRxiv	Rapid in silico design of antibodies targeting SARS-CoV-2 using machine learning and supercomputing	Desautels, Thomas;Zemla, Adam;Lau, Edmond;Franco, Magdalena;Faissol, Daniel	10.1101/2020.04.03.024885	Source	2	NO	2						-43931
3641	10.1101/2020.04.05.026377	2020-04-10	Preprint	bioRxiv	On the interactions of the receptor-binding domain of SARS-CoV-1 and SARS-CoV-2 spike proteins with monoclonal antibodies and the receptor ACE2	Giron, Carolina Correa;Laaksonen, Aatto;Silva, Fernando L Barroso Da	10.1101/2020.04.05.026377	Source	1	NO	2						-43931
3643	10.1101/2020.04.06.028647	2020-04-10	Preprint	bioRxiv	ACE2 fragment as a decoy for novel SARS-Cov-2 virus	Renzi, Fabiana;Ghersi, Dario	10.1101/2020.04.06.028647	Source	0	NO	2						-43931
3644	10.1101/2020.04.06.028688	2020-04-10	Preprint	bioRxiv	Nonmedical Masks in Public for Respiratory Pandemics: Droplet Retention by Two-Layer Textile Barrier Fully Protects Germ-free Mice from Bacteria in Droplets	Rodriguez Palacios, Alex;Conger, Mathew;Cominelli, Fabio	10.1101/2020.04.06.028688	Source	1	NO	2						-43931
3645	10.1101/2020.04.06.028902	2020-04-10	Preprint	bioRxiv	Optimization of SARS-CoV-2 detection by RT-QPCR without RNA extraction	Merindol, Natacha;Pepin, Genevieve;Marchand, Caroline;Rheault, Marylene;Peterson, Christine;Poirier, Andre;Germain, Hugo;Danylo, Alexis	10.1101/2020.04.06.028902	Source	0	NO	2						-43931
3651	10.1101/2020.04.07.023903	2020-04-10	Preprint	bioRxiv	Structural and functional analysis of a potent sarbecovirus neutralizing antibody	Pinto, Dora;Park, Young Jun;Beltramello, Martina;Walls, Alexandra C;Alejandra Tortorici, M;Bianchi, Siro;Jaconi, Stefano;Culap, Katja;Zatta, Fabrizia;Marco, Anna De;Peter, Alessia;Guarino, Barbara;Spreafico, Roberto;Cameroni, Elisabetta;Case, James Brett;Chen, Rita E;Havenar Daughton, Colin;Snell, Gyorgy;Telenti, Amalio;Virgin, Herbert W;Lanzavecchia, Antonio;Diamond, Michael S;Fink, Katja;Veesle…	10.1101/2020.04.07.023903	Source	15	NO	2						-43931
3652	10.1101/2020.04.07.024752	2020-04-10	Preprint	bioRxiv	Human ACE2 receptor polymorphisms predict SARS-CoV-2 susceptibility	Stawiski, Eric W;Diwanji, Devan;Suryamohan, Kushal;Gupta, Ravi;Fellouse, Frederic A;Fah Sathirapongsasuti, J;Liu, Jiang;Jiang, Ying Ping;Ratan, Aakrosh;Mis, Monika;Santhosh, Devi;Somasekar, Sneha;Mohan, Sangeetha;Phalke, Sameer;Kuriakose, Boney;Antony, Aju;Junutula, Jagath R;Schuster, Stephan C;Jura, Natalia;Seshagiri, Somasekar	10.1101/2020.04.07.024752	Source	22	NO	2						-43931
3653	10.1101/2020.04.07.029199	2020-04-10	Preprint	bioRxiv	A Highly Scalable and Rapidly Deployable RNA Extraction-Free COVID-19 Assay by Quantitative Sanger Sequencing	Chandler Brown, Devon;Bueno, Anna M;Atay, Oguzhan;Tsao, David S	10.1101/2020.04.07.029199	Source	1	NO	2						-43931
3665	10.1101/2020.04.08.013516	2020-04-10	Preprint	bioRxiv	Understanding the B and T cells epitopes of spike protein of severe respiratory syndrome coronavirus-2: A computational way to predict the immunogens	Vashi, Yoya;Jagrit, Vipin;Kumar, Sachin	10.1101/2020.04.08.013516	Source	1	NO	2						-43931
3666	10.1101/2020.04.08.031963	2020-04-10	Preprint	bioRxiv	BioLaboro: A bioinformatics system for detecting molecular assay signature erosion and designing new assays in response to emerging and reemerging pathogens	Holland, Mitchell;Negron, Daniel;Mitchell, Shane;Dellinger, Nate;Ivancich, Mychal;Barrus, Tyler;Thomas, Sterling;Jennings, Katharine W;Goodwin, Bruce;Sozhamannan, Shanmuga	10.1101/2020.04.08.031963	Source	0	NO	2						-43931
3667	10.1101/2020.04.08.032763	2020-04-10	Preprint	bioRxiv	Structural Basis for the Inhibition of the RNA-Dependent RNA Polymerase from SARS-CoV-2 by Remdesivir	Yin, Wanchao;Mao, Chunyou;Luan, Xiaodong;Shen, Dan Dan;Shen, Qingya;Su, Haixia;Wang, Xiaoxi;Zhou, Fulai;Zhao, Wenfeng;Gao, Minqi;Chang, Shenghai;Xie, Yuan Chao;Tian, Guanghui;Jiang, He Wei;Tao, Sheng Ce;Shen, Jingshan;Jiang, Yi;Jiang, Hualiang;Xu, Yechun;Zhang, Shuyang;Zhang, Yan;Eric Xu, H	10.1101/2020.04.08.032763	Source	9	{u'is-preprint-of': [{u'asserted-by': u'subject', u'id': u'10.1126/science.abc1560', u'id-type': u'doi'}], u'cites': []}	1	2020-5-1	10.1126/science.abc1560	21	65		-43931
3677	10.1101/2020.04.09.034454	2020-04-10	Preprint	bioRxiv	Type 2 and interferon inflammation strongly regulate SARS-CoV-2 related gene expression in the airway epithelium	Sajuthi, Satria P;De Ford, Peter;Jackson, Nathan D;Montgomery, Michael T;Everman, Jamie L;Rios, Cydney L;Pruesse, Elmar;Nolin, James D;Plender, Elizabeth G;Wechsler, Michael E;Mak, Angel Cy;Eng, Celeste;Salazar, Sandra;Medina, Vivian;Wohlford, Eric M;Huntsman, Scott;Nickerson, Deborah A;Germer, Soren;Zody, Michael C;Abecasis, Goncalo;Kang, Hyun Min;Rice, Kenneth M;Kumar, Rajesh;Oh, Sam;Rodriguez …	10.1101/2020.04.09.034454	Source	6	NO	2						-43931
3698	10.1101/2020.01.26.919985	2020-04-09	Preprint	bioRxiv	Single-cell RNA expression profiling of ACE2, the receptor of SARS-CoV-2	Zhao, Yu;Zhao, Zixian;Wang, Yujia;Zhou, Yueqing;Ma, Yu;Zuo, Wei	10.1101/2020.01.26.919985	Source	168	NO	2						-43930
3700	10.1101/2020.03.16.993386	2020-04-09	Preprint	bioRxiv	Structure of RNA-dependent RNA polymerase from 2019-nCoV, a major antiviral drug target	Gao, Yan;Yan, Liming;Huang, Yucen;Liu, Fengjiang;Zhao, Yao;Cao, Lin;Wang, Tao;Sun, Qianqian;Ming, Zhenhua;Zhang, Lianqi;Ge, Ji;Zheng, Litao;Zhang, Ying;Wang, Haofeng;Zhu, Yan;Zhu, Chen;Hu, Tianyu;Hua, Tian;Zhang, Bing;Yang, Xiuna;Li, Jun;Yang, Haitao;Liu, Zhijie;Xu, Wenqing;Guddat, Luke W;Wang, Quan;Lou, Zhiyong;Rao, Zihe	10.1101/2020.03.16.993386	Source	14	NO	2						-43930
3704	10.1101/2020.04.05.026450	2020-04-09	Preprint	bioRxiv	Genomic determinants of pathogenicity in SARS-CoV-2 and other human coronaviruses	Gussow, Ayal B;Auslander, Noam;Faure, Guilhem;Wolf, Yuri I;Zhang, Feng;Koonin, Eugene V	10.1101/2020.04.05.026450	Source	6	NO	2						-43930
3705	10.1101/2020.04.06.027854	2020-04-09	Preprint	bioRxiv	Decoding the lethal effect of SARS-CoV-2 (novel coronavirus) strains from global perspective: molecular pathogenesis and evolutionary divergence	Banerjee, Shuvam;Dhar, Shrinjana;Bhattacharjee, Sandip;Bhattacharjee, Pritha	10.1101/2020.04.06.027854	Source	1	NO	2						-43930
3706	10.1101/2020.04.06.028316	2020-04-09	Preprint	bioRxiv	Extraction-free COVID-19 (SARS-CoV-2) diagnosis by RT-PCR to increase capacity for national testing programmes during a pandemic	Grant, Paul R;Turner, Melanie A;Shin, Gee Yen;Nastouli, Eleni;Levett, Lisa J	10.1101/2020.04.06.028316	Source	11	NO	2						-43930
3707	10.1101/2020.04.07.024455	2020-04-09	Preprint	bioRxiv	JAK1 inhibition blocks lethal sterile immune responses: implications for COVID-19 therapy	Tuttle, Kathryn D;Minter, Ross;Waugh, Katherine A;Araya, Paula;Ludwig, Michael;Sempeck, Colin;Smith, Keith;Andrysik, Zdenek;Burchill, Matthew A;Tamburini, Beth A J;Orlicky, David J;Sullivan, Kelly D;Espinosa, Joaquin M	10.1101/2020.04.07.024455	Source	0	NO	2						-43930
3708	10.1101/2020.04.07.028589	2020-04-09	Preprint	bioRxiv	The IMPDH inhibitor merimepodib suppresses SARS-CoV-2 replication in vitro	Bukreyeva, Natalya;Mantlo, Emily K;Sattler, Rachel A;Huang, Cheng;Paessler, Slobodan;Zeldis, Jerry	10.1101/2020.04.07.028589	Source	0	NO	2						-43930
3709	10.1101/2020.04.07.029090	2020-04-09	Preprint	bioRxiv	Absence of SARS-CoV-2 infection in cats and dogs in close contact with a cluster of COVID-19 patients in a veterinary campus	Temmam, Sarah;Barbarino, Alix;Maso, Djerene;Behillil, Sylvie;Enouf, Vincent;Huon, Christele;Jaraud, Ambre;Chevallier, Lucie;Backovic, Marija;Perot, Philippe;Verwaerde, Patrick;Tiret, Laurent;Werf, Sylvie Van Der;Eloit, Marc	10.1101/2020.04.07.029090	Source	5	NO	2						-43930
3710	10.1101/2020.04.07.029884	2020-04-09	Preprint	bioRxiv	Immunoglobulin fragment F(ab’)2 against RBD potently neutralizes SARS-CoV-2 in vitro	Pan, Xiaoyan;Zhou, Pengfei;Fan, Tiejiong;Wu, Yan;Zhang, Jing;Shi, Xiaoyue;Shang, Weijuan;Fang, Lijuan;Jiang, Xiaming;Shi, Jian;Sun, Yuan;Zhao, Shaojuan;Gong, Rui;Chen, Ze;Xiao, Gengfu	10.1101/2020.04.07.029884	Source	1	NO	2						-43930
3711	10.1101/2020.04.07.029934	2020-04-09	Preprint	bioRxiv	Room-temperature-storable PCR Mixes for SARS-CoV-2 Detection	Xu, Jiasu;Wang, Jin;Zhong, Zecheng;Su, Xiaosong;Yang, Kunyu;Chen, Zhongfu;Zhang, Dongxu;Li, Tingdong;Wang, Yingbin;Zhang, Shiyin;Ge, Shengxiang;Zhang, Jun;Xia, Ningshao	10.1101/2020.04.07.029934	Source	0	NO	2						-43930
3712	10.1101/2020.04.07.030767	2020-04-09	Preprint	bioRxiv	Prediction of SARS-CoV interaction with host proteins during lung aging reveals a potential role for TRIB3 in COVID-19	Moraes, Diogo De;Paiva, Brunno Vivone Buquete;Cury, Sarah Santiloni;Junior, Joao Pessoa Araujo;Mori, Marcelo Alves Da Silva;Carvalho, Robson Francisco	10.1101/2020.04.07.030767	Source	2	NO	2						-43930
3713	10.1101/2020.04.08.033001	2020-04-09	Preprint	bioRxiv	Relative Abundance of SARS-CoV-2 Entry Genes in the Enterocytes of the Lower Gastrointestinal Tract	Lee, Jaewon J;Kopetz, Scott;Vilar, Eduardo;Shen, John Paul;Chen, Ken;Maitra, Anirban	10.1101/2020.04.08.033001	Source	2	NO	2						-43930
3731	10.1101/2020.04.02.022384	2020-04-08	Preprint	bioRxiv	One-step RNA extraction for RT-qPCR detection of 2019-nCoV	Sentmanat, Monica;Kouranova, Evguenia;Cui, Xiaoxia	10.1101/2020.04.02.022384	Source	4	NO	2						-43929
3737	10.1101/2020.04.06.026476	2020-04-08	Preprint	bioRxiv	Nelfinavir inhibits replication of severe acute respiratory syndrome coronavirus 2 in vitro	Yamamoto, Norio;Matsuyama, Shutoku;Hoshino, Tyuji;Yamamoto, Naoki	10.1101/2020.04.06.026476	Source	7	NO	2						-43929
3738	10.1101/2020.04.06.027805	2020-04-08	Preprint	bioRxiv	Sequence-based prediction of vaccine targets for inducing T cell responses to SARS-CoV-2 utilizing the bioinformatics predictor RECON	Poran, Asaf;Harjanto, Dewi;Malloy, Matthew;Rooney, Michael S;Srinivasan, Lakshmi;Gaynor, Richard B	10.1101/2020.04.06.027805	Source	2	NO	2						-43929
3739	10.1101/2020.04.06.028811	2020-04-08	Preprint	bioRxiv	The Potential Use of Unprocessed Sample for RT-qPCR Detection of COVID-19 without an RNA Extraction Step	Arumugam, Arunkumar;Wong, Season	10.1101/2020.04.06.028811	Source	1	NO	2						-43929
3820	10.1101/2020.04.06.027557	2020-04-07	Preprint	bioRxiv	Translational adaptation of human viruses to the tissues they infect	Hernandez Alias, Xavier;Schaefer, Martin H;Serrano, Luis	10.1101/2020.04.06.027557	Source	0	NO	2						-43928
3821	10.1101/2020.04.06.027961	2020-04-07	Preprint	bioRxiv	PriSeT: Efficient De Novo Primer Discovery	Hoffmann, Marie;Monaghan, Michael T;Reinert, Knut	10.1101/2020.04.06.027961	Source	0	NO	2						-43928
3836	10.1101/2020.02.25.963546	2020-04-06	Preprint	bioRxiv	An Effective CTL Peptide Vaccine for Ebola Zaire Based on Survivors’ CD8+ Targeting of a Particular Nucleocapsid Protein Epitope with Potential Implications for COVID-19 Vaccine Design	Herst, C V;Burkholz, S;Sidney, J;Sette, A;Harris, P E;Massey, S;Brasel, T;Cunha Neto, E;Rosa, D S;Chao, W C H;Carback, R;Hodge, T;Wang, L;Ciotlos, S;Lloyd, P;Rubsamen, R	10.1101/2020.02.25.963546	Source	5	{u'is-preprint-of': [{u'asserted-by': u'subject', u'id': u'10.1016/j.vaccine.2020.04.034', u'id-type': u'doi'}], u'cites': []}	1	2020-4-28	10.1016/j.vaccine.2020.04.034	22	2		-43927
3837	10.1101/2020.02.27.968008	2020-04-06	Preprint	bioRxiv	Structural and Evolutionary Analysis Indicate that the SARS-CoV-2 Mpro is an Inconvenient Target for Small-Molecule Inhibitors Design	Bzowka, Maria;Mitusinska, Karolina;Raczynska, Agata;Samol, Aleksandra;Tuszynski, Jack A;Gora, Artur	10.1101/2020.02.27.968008	Source	7	NO	2						-43927
3838	10.1101/2020.03.13.990242	2020-04-06	Preprint	bioRxiv	Accurate Identification of SARS-CoV-2 from Viral Genome Sequences using Deep Learning	Lopez Rincon, Alejandro;Tonda, Alberto;Mendoza Maldonado, Lucero;Claassen, Eric;Garssen, Johan;Kraneveld, Aletta D	10.1101/2020.03.13.990242	Source	7	NO	2						-43927
3839	10.1101/2020.03.20.000794	2020-04-06	Preprint	bioRxiv	COVID-19 Vaccine Candidates: Prediction and Validation of 174 SARS-CoV-2 Epitopes	Prachar, Marek;Justesen, Sune;Steen Jensen, Daniel Bisgaard;Thorgrimsen, Stephan;Jurgons, Erik;Winther, Ole;Bagger, Frederik Otzen	10.1101/2020.03.20.000794	Source	3	NO	2						-43927
3840	10.1101/2020.03.20.001008	2020-04-06	Preprint	bioRxiv	DIRECT RT-qPCR DETECTION OF SARS-CoV-2 RNA FROM PATIENT NASOPHARYNGEAL SWABS WITHOUT AN RNA EXTRACTION STEP	Bruce, Emily A;Huang, Meei Li;Perchetti, Garrett A;Tighe, Scott;Laaguiby, Pheobe;Hoffman, Jessica J;Gerrard, Diana L;Nalla, Arun K;Wei, Yulun;Greninger, Alexander L;Diehl, Sean A;Shirley, David J;Leonard, Debra G B;Huston, Christopher D;Kirkpatrick, Beth D;Dragon, Julie A;Crothers, Jessica W;Jerome, Keith R;Botten, Jason W	10.1101/2020.03.20.001008	Source	20	NO	2						-43927
3841	10.1101/2020.03.24.006197	2020-04-06	Preprint	bioRxiv	In-Silico evidence for two receptors based strategy of SARS-CoV-2	Milanetti, Edoardo;Miotto, Mattia;Rienzo, Lorenzo Di;Monti, Michele;Gosti, Giorgio;Ruocco, Giancarlo	10.1101/2020.03.24.006197	Source	9	NO	2						-43927
3842	10.1101/2020.03.25.008805	2020-04-06	Preprint	bioRxiv	An artificial intelligence-based first-line defence against COVID-19: digitally screening citizens for risks via a chatbot	Martin, Alistair;Nateqi, Jama;Gruarin, Stefanie;Munsch, Nicolas;Abdarahmane, Isselmou;Knapp, Bernhard	10.1101/2020.03.25.008805	Source	4	NO	2						-43927
3843	10.1101/2020.03.27.012906	2020-04-06	Preprint	bioRxiv	RNA genome conservation and secondary structure in SARS-CoV-2 and SARS-related viruses	Rangan, Ramya;Zheludev, Ivan N;Das, Rhiju	10.1101/2020.03.27.012906	Source	14	NO	2						-43927
3851	10.1101/2020.04.01.020966	2020-04-06	Preprint	bioRxiv	Deducing the N- and O- glycosylation profile of the spike protein of novel coronavirus SARS-CoV-2	Shajahan, Asif;Supekar, Nitin T;Gleinich, Anne S;Azadi, Parastoo	10.1101/2020.04.01.020966	Source	6	{u'is-preprint-of': [{u'asserted-by': u'subject', u'id': u'10.1093/glycob/cwaa042', u'id-type': u'doi'}], u'cites': []}	1	2020-5-2	10.1093/glycob/cwaa042	26	18		-43927
3899	10.1101/2020.04.04.020925	2020-04-06	Preprint	bioRxiv	Atazanavir inhibits SARS-CoV-2 replication and pro-inflammatory cytokine production	Fintelman Rodrigues, Natalia;Sacramento, Carolina Q;Lima, Carlyle Ribeiro;Silva, Franklin Souza Da;Ferreira, Andre C;Mattos, Mayara;Freitas, Caroline S De;Soares, Vinicius Cardoso;Dias, Suelen Da Silva Gomes;Temerozo, Jairo R;Miranda, Milene;Matos, Aline R;Bozza, Fernando A;Carels, Nicolas;Alves, Carlos Roberto;Siqueira, Marilda M;Bozza, Patricia T;Souza, Thiago Moreno L	10.1101/2020.04.04.020925	Source	5	NO	2						-43927
3900	10.1101/2020.04.06.027318	2020-04-06	Preprint	bioRxiv	The potential genetic network of human brain SARS-CoV-2 infection	Lapina, Colline;Rodic, Mathieu;Peschanski, Denis;Mesmoudi, Salma	10.1101/2020.04.06.027318	Source	0	NO	2						-43927
3912	10.1101/2020.04.01.017624	2020-04-05	Preprint	bioRxiv	Indomethacin has a potent antiviral activity against SARS CoV-2 in vitro and canine coronavirus in vivo	Xu, Tianhong;Gao, Xuejuan;Wu, Zengbin;Selinger, Douglas W;Zhou, Zichen	10.1101/2020.04.01.017624	Source	6	NO	2						-43926
3913	10.1101/2020.04.01.019877	2020-04-05	Preprint	bioRxiv	Leveraging mRNAs sequences to express SARS-CoV-2 antigens in vivo	Zeng, Chunxi;Hou, Xucheng;Yan, Jingyue;Zhang, Chengxiang;Li, Wenqing;Zhao, Weiyu;Du, Shi;Dong, Yizhou	10.1101/2020.04.01.019877	Source	1	NO	2						-43926
3914	10.1101/2020.04.01.020594	2020-04-05	Preprint	bioRxiv	A snapshot of SARS-CoV-2 genome availability up to 30th March, 2020 and its implications	Mavian, Carla;Marini, Simone;Prosperi, Mattia;Salemi, Marco	10.1101/2020.04.01.020594	Source	4	NO	2						-43926
3915	10.1101/2020.04.02.021451	2020-04-05	Preprint	bioRxiv	Decrease in ACE2 mRNA expression in aged mouse lung	Sina Booeshaghi, A;Pachter, Lior	10.1101/2020.04.02.021451	Source	1	NO	2						-43926
3916	10.1101/2020.04.02.021469	2020-04-05	Preprint	bioRxiv	LY6E Restricts the Entry of Human Coronaviruses, including the currently pandemic SARS-CoV-2	Zhao, Xuesen;Zheng, Shuangli;Chen, Danying;Zheng, Mei;Li, Xinglin;Li, Guoli;Lin, Hanxin;Chang, Jinhong;Zeng, Hui;Guo, Ju Tao	10.1101/2020.04.02.021469	Source	2	NO	2						-43926
3917	10.1101/2020.04.02.021725	2020-04-05	Preprint	bioRxiv	Energetics based epitope screening in SARS CoV-2 (COVID 19) spike glycoprotein by Immuno-informatic analysis aiming to a suitable vaccine development	Banerjee, Amrita;Santra, Dipannita;Maiti, Smarajit	10.1101/2020.04.02.021725	Source	2	NO	2						-43926
3918	10.1101/2020.04.02.022186	2020-04-05	Preprint	bioRxiv	Analytical Validation of a COVID-19 qRT-PCR Detection Assay Using a 384-well Format and Three Extraction Methods	Nelson, Andrew C;Auch, Benjamin;Schomaker, Matthew;Gohl, Daryl M;Grady, Patrick;Johnson, Darrell;Kincaid, Robyn;Karnuth, Kylene E;Daniel, Jerry;Fiege, Jessica K;Fay, Elizabeth J;Bold, Tyler;Langlois, Ryan A;Beckman, Kenneth B;Yohe, Sophia	10.1101/2020.04.02.022186	Source	3	NO	2						-43926
3919	10.1101/2020.04.02.022194	2020-04-05	Preprint	bioRxiv	Structural basis of RNA recognition by the SARS-CoV-2 nucleocapsid phosphoprotein	Dinesh, Dhurvas Chandrasekaran;Chalupska, Dominika;Silhan, Jan;Veverka, Vaclav;Boura, Evzen	10.1101/2020.04.02.022194	Source	3	NO	2						-43926
3920	10.1101/2020.04.02.022764	2020-04-05	Preprint	bioRxiv	Potent Antiviral Activities of Type I Interferons to SARS-CoV-2 Infection	Mantlo, Emily;Bukreyeva, Natalya;Maruyama, Junki;Paessler, Slobodan;Huang, Cheng	10.1101/2020.04.02.022764	Source	4	NO	2						-43926
3921	10.1101/2020.04.03.022939	2020-04-05	Preprint	bioRxiv	Triphosphates of the Two Components in DESCOVY and TRUVADA are Inhibitors of the SARS-CoV-2 Polymerase	Jockusch, Steffen;Tao, Chuanjuan;Li, Xiaoxu;Anderson, Thomas K;Chien, Minchen;Kumar, Shiv;Russo, James J;Kirchdoerfer, Robert N;Ju, Jingyue	10.1101/2020.04.03.022939	Source	1	NO	2						-43926
3922	10.1101/2020.04.03.023846	2020-04-05	Preprint	bioRxiv	In vitro screening of a FDA approved chemical library reveals potential inhibitors of SARS-CoV-2 replication	Touret, Franck;Gilles, Magali;Barral, Karine;Nougairede, Antoine;Decroly, Etienne;Lamballerie, Xavier De;Coutard, Bruno	10.1101/2020.04.03.023846	Source	17	NO	2						-43926
3923	10.1101/2020.04.03.024216	2020-04-05	Preprint	bioRxiv	Increasing testing throughput and case detection with a pooled-sample Bayesian approach in the context of COVID-19	Noriega, Rodrigo;Samore, Matthew H	10.1101/2020.04.03.024216	Source	3	NO	2						-43926
3924	10.1101/2020.04.03.024257	2020-04-05	Preprint	bioRxiv	SARS-CoV-2 and SARS-CoV differ in their cell tropism and drug sensitivity profiles	Bojkova, Denisa;Mcgreig, Jake E;Mclaughlin, Katie May;Masterson, Stuart G;Widera, Marek;Krahling, Verena;Ciesek, Sandra;Wass, Mark N;Michaelis, Martin;Cinatl, Jindrich	10.1101/2020.04.03.024257	Source	11	NO	2						-43926
3925	10.1101/2020.04.05.026187	2020-04-05	Preprint	bioRxiv	“Amantadine disrupts lysosomal gene expression; potential therapy for COVID19”	Smieszek, Sandra P;Przychodzen, Bart P;Polymeropoulos, Mihael H	10.1101/2020.04.05.026187	Source	2	NO	2						-43926
3931	10.1101/2020.03.30.016790	2020-04-04	Preprint	bioRxiv	Comparative genomics suggests limited variability and similar evolutionary patterns between major clades of SARS-CoV-2	Chiara, Matteo;Horner, David S;Gissi, Carmela;Pesole, Graziano	10.1101/2020.03.30.016790	Source	9	NO	2						-43925
3934	10.1101/2020.03.31.018499	2020-04-04	Preprint	bioRxiv	In-silico analysis of SARS-CoV-2 genomes: Insights from SARS encoded non-coding RNAs	Periwal, Neha;Sarma, Sankritya;Arora, Pooja;Sood, Vikas	10.1101/2020.03.31.018499	Source	1	NO	2						-43925
3935	10.1101/2020.03.31.018556	2020-04-04	Preprint	bioRxiv	Fatal toxicity of chloroquine or hydroxychloroquine with metformin in mice	Rajeshkumar, N V;Yabuuchi, Shinichi;Pai, Shweta G;Maitra, Anirban;Hidalgo, Manuel;Dang, Chi V	10.1101/2020.03.31.018556	Source	2	NO	2						-43925
3955	10.1101/2020.03.05.976167	2020-04-03	Preprint	bioRxiv	Direct RNA sequencing and early evolution of SARS-CoV-2	Taiaroa, George;Rawlinson, Daniel;Featherstone, Leo;Pitt, Miranda;Caly, Leon;Druce, Julian;Purcell, Damian;Harty, Leigh;Tran, Thomas;Roberts, Jason;Scott, Nichollas;Catton, Mike;Williamson, Deborah;Coin, Lachlan;Duchene, Sebastian	10.1101/2020.03.05.976167	Source	21	NO	2						-43924
3957	10.1101/2020.03.13.990598	2020-04-03	Preprint	bioRxiv	When Darkness Becomes a Ray of Light in the Dark Times: Understanding the COVID-19 via the Comparative Analysis of the Dark Proteomes of SARS-CoV-2, Human SARS and Bat SARS-Like Coronaviruses	Giri, Rajanish;Bhardwaj, Taniya;Shegane, Meenakshi;Gehi, Bhuvaneshwari R;Kumar, Prateek;Gadhave, Kundlik;Oldfield, Christopher J;Uversky, Vladimir N	10.1101/2020.03.13.990598	Source	1	NO	2						-43924
3963	10.1101/2020.03.31.017459	2020-04-03	Preprint	bioRxiv	In silico approach for designing of a multi-epitope based vaccine against novel Coronavirus (SARS-COV-2)	Saha, Ratnadeep;Prasad, Burra V L S	10.1101/2020.03.31.017459	Source	1	NO	2						-43924
3972	10.1101/2020.04.01.019943	2020-04-03	Preprint	bioRxiv	Remdesivir inhibits renal fibrosis in obstructed kidneys	Wu, Ming;Xu, Lin;Tan, Bo;Huang, Di;Yuan, Meijie;Ye, Chaoyang	10.1101/2020.04.01.019943	Source	1	NO	2						-43924
3973	10.1101/2020.04.01.021196	2020-04-03	Preprint	bioRxiv	SARS-CoV-2 neutralizing serum antibodies in cats: a serological investigation	Zhang, Qiang;Zhang, Huajun;Huang, Kun;Yang, Yong;Hui, Xianfeng;Gao, Jindong;He, Xinglin;Li, Chengfei;Gong, Wenxiao;Zhang, Yufei;Peng, Cheng;Gao, Xiaoxiao;Chen, Huanchun;Zou, Zhong;Shi, Zhengli;Jin, Meilin	10.1101/2020.04.01.021196	Source	20	NO	2						-43924
3994	10.1101/2020.03.30.014555	2020-04-02	Preprint	bioRxiv	deepMINE - Natural Language Processing based Automatic Literature Mining and Research Summarization for Early-Stage Comprehension in Pandemic Situations specifically for COVID-19	Joshi, Bhrugesh;Bakarola, Vishvajit;Shah, Parth;Krishnamurthy, Ramar	10.1101/2020.03.30.014555	Source	0	NO	2						-43923
3998	10.1101/2020.03.31.015941	2020-04-02	Preprint	bioRxiv	Identification of a common deletion in the spike protein of SARS-CoV-2	Liu, Zhe;Zheng, Huanying;Yuan, Runyu;Li, Mingyue;Lin, Huifang;Peng, Jingju;Xiong, Qianlin;Sun, Jiufeng;Li, Baisheng;Wu, Jie;Hulswit, Ruben J G;Bowden, Thomas A;Rambaut, Andrew;Loman, Nick;Pybus, Oliver G;Ke, Changwen;Lu, Jing	10.1101/2020.03.31.015941	Source	7	NO	2						-43923
3999	10.1101/2020.03.31.017889	2020-04-02	Preprint	bioRxiv	Characterization and treatment of SARS-CoV-2 in nasal and bronchial human airway epithelia	Pizzorno, Andres;Padey, Blandine;Julien, Thomas;Trouillet Assant, Sophie;Traversier, Aurelien;Errazuriz Cerda, Elisabeth;Fouret, Julien;Dubois, Julia;Gaymard, Alexandre;Lescure, Francois Xavier;Duliere, Victoria;Brun, Pauline;Constant, Samuel;Poissy, Julien;Lina, Bruno;Yazdanpanah, Yazdan;Terrier, Olivier;Rosa Calatrava, Manuel	10.1101/2020.03.31.017889	Source	9	NO	2						-43923
4000	10.1101/2020.03.31.018978	2020-04-02	Preprint	bioRxiv	A SARS-CoV-2 Vaccination Strategy Focused on Population-Scale Immunity	Yarmarkovich, Mark;Warrington, John M;Farrel, Alvin;Maris, John M	10.1101/2020.03.31.018978	Source	0	NO	2						-43923
4001	10.1101/2020.03.31.019216	2020-04-02	Preprint	bioRxiv	Virus-host interactome and proteomic survey of PMBCs from COVID-19 patients reveal potential virulence factors influencing SARS-CoV-2 pathogenesis	Li, Jingjiao;Guo, Mingquan;Tian, Xiaoxu;Liu, Chengrong;Wang, Xin;Yang, Xing;Wu, Ping;Xiao, Zixuan;Qu, Yafei;Yin, Yue;Fu, Joyce;Zhu, Zhaoqin;Liu, Zhenshan;Peng, Chao;Zhu, Tongyu;Liang, Qiming	10.1101/2020.03.31.019216	Source	9	NO	2						-43923
4014	10.1101/2020.03.26.009209	2020-04-01	Preprint	bioRxiv	Scrutinizing the SARS-CoV-2 protein information for the designing an effective vaccine encompassing both the T-cell and B-cell epitopes	Jain, Neha;Shankar, Uma;Majee, Prativa;Kumar, Amit	10.1101/2020.03.26.009209	Source	0	NO	2						-43922
4021	10.1101/2020.03.30.016147	2020-04-01	Preprint	bioRxiv	New Soluble Angiopoietin Analog of C4BP-ANG1 Prevents Pathological Vascular Leakage	Liu, Pan;Ryczko, Michael;Xie, Xinfang;Taiyab, Aftab;Sheardown, Heather;Quaggin, Susan E;Jin, Jing	10.1101/2020.03.30.016147	Source	0	NO	2						-43922
4022	10.1101/2020.03.30.016485	2020-04-01	Preprint	bioRxiv	The target landscape of N4-hydroxycytidine based on its chemical neighborhood	Mestres, Jordi	10.1101/2020.03.30.016485	Source	0	NO	2						-43922
4065	10.1101/2020.03.28.013607	2020-03-31	Preprint	bioRxiv	Computational Design of Peptides to Block Binding of the SARS-CoV-2 Spike Protein to Human ACE2	Huang, Xiaoqiang;Pearce, Robin;Zhang, Yang	10.1101/2020.03.28.013607	Source	3	NO	2						-43921
4070	10.1101/2020.03.29.008631	2020-03-31	Preprint	bioRxiv	Azithromycin and ciprofloxacin have a chloroquine-like effect on respiratory epithelial cells	Poschet, Jens F;Perkett, Elizabeth A;Timmins, Graham S;Deretic, Vojo	10.1101/2020.03.29.008631	Source	4	NO	2						-43921
4071	10.1101/2020.03.29.013490	2020-03-31	Preprint	bioRxiv	Lectin-like Intestinal Defensin Inhibits 2019-nCoV Spike binding to ACE2	Wang, Cheng;Wang, Shaobo;Li, Daixi;Zhao, Xia;Han, Songling;Wang, Tao;Zhao, Gaomei;Chen, Yin;Chen, Fang;Zhao, Jianqi;Wang, Liting;Sun, Wei;Huang, Yi;Su, Yongping;Wei, Dongqing;Zhao, Jinghong;Wang, Junping	10.1101/2020.03.29.013490	Source	1	NO	2						-43921
4072	10.1101/2020.03.29.014183	2020-03-31	Preprint	bioRxiv	HTCC as a highly effective polymeric inhibitor of SARS-CoV-2 and MERS-CoV	Milewska, Aleksandra;Chi, Ying;Szczepanski, Artur;Barreto Duran, Emilia;Liu, Kevin;Liu, Dan;Guo, Xiling;Ge, Yiyue;Li, Jingxin;Cui, Lunbiao;Ochman, Marek;Urlik, Maciej;Rodziewicz Motowidlo, Sylwia;Zhu, Fengcai;Szczubialka, Krzysztof;Nowakowska, Maria;Pyrc, Krzysztof	10.1101/2020.03.29.014183	Source	3	NO	2						-43921
4073	10.1101/2020.03.29.014290	2020-03-31	Preprint	bioRxiv	Sequence variation among SARS-CoV-2 isolates in Taiwan	Gong, Yu Nong;Tsao, Kuo Chien;Hsiao, Mei Jen;Huang, Chung Guei;Huang, Peng Nien;Huang, Po Wei;Lee, Kuo Ming;Liu, Yi Chun;Yang, Shu Li;Kuo, Rei Lin;Liu, Ming Tsan;Yang, Ji Rong;Chiu, Cheng Hsun;Yang, Cheng Ta;Shih, Shin Ru;Chen, Guang Wu	10.1101/2020.03.29.014290	Source	0	NO	2						-43921
4074	10.1101/2020.03.29.014381	2020-03-31	Preprint	bioRxiv	Computational Prediction of the Comprehensive SARS-CoV-2 vs. Human Interactome to Guide the Design of Therapeutics	Dick, Kevin;Biggar, Kyle K;Green, James R	10.1101/2020.03.29.014381	Source	0	NO	2						-43921
4075	10.1101/2020.03.29.014407	2020-03-31	Preprint	bioRxiv	Combined prophylactic and therapeutic use maximizes hydroxychloroquine anti-SARS-CoV-2 effects in vitro	Clementi, Nicola;Criscuolo, Elena;Diotti, Roberta Antonia;Ferrarese, Roberto;Castelli, Matteo;Burioni, Roberto;Clementi, Massimo;Mancini, Nicasio	10.1101/2020.03.29.014407	Source	0	NO	2						-43921
4079	10.1101/2020.03.30.015008	2020-03-31	Preprint	bioRxiv	Evolutionary origins of the SARS-CoV-2 sarbecovirus lineage responsible for the COVID-19 pandemic	Boni, Maciej F;Lemey, Philippe;Jiang, Xiaowei;Lam, Tommy Tsan Yuk;Perry, Blair;Castoe, Todd;Rambaut, Andrew;Robertson, David L	10.1101/2020.03.30.015008	Source	22	NO	2						-43921
4080	10.1101/2020.03.30.015164	2020-03-31	Preprint	bioRxiv	Epitope-based chimeric peptide vaccine design against S, M and E proteins of SARS-CoV-2 etiologic agent of global pandemic COVID-19: an in silico approach	Shaminur Rahman, M;Nazmul Hoque, M;Rafiul Islam, M;Akter, Salma;S M Rubayet Ul Alam, A;Siddique, Mohammad Anwar;Saha, Otun;Rahaman, Md Mizanur;Sultana, Munawar;Anwar Hossain, M	10.1101/2020.03.30.015164	Source	2	NO	2						-43921
4081	10.1101/2020.03.30.015347	2020-03-31	Preprint	bioRxiv	Susceptibility of ferrets, cats, dogs, and different domestic animals to SARS-coronavirus-2	Shi, Jianzhong;Wen, Zhiyuan;Zhong, Gongxun;Yang, Huanliang;Wang, Chong;Liu, Renqiang;He, Xijun;Shuai, Lei;Sun, Ziruo;Zhao, Yubo;Liang, Libin;Cui, Pengfei;Wang, Jinliang;Zhang, Xianfeng;Guan, Yuntao;Chen, Hualan;Bu, Zhigao	10.1101/2020.03.30.015347	Source	14	NO	2						-43921
4082	10.1101/2020.03.30.015461	2020-03-31	Preprint	bioRxiv	Potent neutralizing antibodies in the sera of convalescent COVID-19 patients are directed against conserved linear epitopes on the SARS-CoV-2 spike protein	Poh, Chek Meng;Carissimo, Guillaume;Wang, Bei;Amrun, Siti Naqiah;Lee, Cheryl Yi Pin;Chee, Rhonda Sin Ling;Yeo, Nicholas Kim Wah;Lee, Wen Hsin;Leo, Yee Sin;Chen, Mark I Cheng;Tan, Seow Yen;Chai, Louis Yi Ann;Kalimuddin, Shirin;Thien, Siew Yee;Young, Barnaby Edward;Lye, David C;Wang, Cheng I;Renia, Laurent;Ng, Lisa F P	10.1101/2020.03.30.015461	Source	3	NO	2						-43921
4083	10.1101/2020.03.30.015644	2020-03-31	Preprint	bioRxiv	Atlas of ACE2 gene expression in mammals reveals novel insights in transmisson of SARS-Cov-2	Sun, Kun;Gu, Liuqi;Ma, Li;Duan, Yunfeng	10.1101/2020.03.30.015644	Source	10	NO	2						-43921
4084	10.1101/2020.03.30.015990	2020-03-31	Preprint	bioRxiv	Fully human single-domain antibodies against SARS-CoV-2	Wu, Yanling;Li, Cheng;Xia, Shuai;Tian, Xiaolong;Wang, Zhi;Kong, Yu;Gu, Chenjian;Zhang, Rong;Tu, Chao;Xie, Youhua;Lu, Lu;Jiang, Shibo;Ying, Tianlei	10.1101/2020.03.30.015990	Source	4	NO	2						-43921
4085	10.1101/2020.03.30.016832	2020-03-31	Preprint	bioRxiv	Sequence analysis of SARS-CoV-2 genome reveals features important for vaccine design	Kames, Jacob;Holcomb, David D;Kimchi, Ofer;Di Cuccio, Michael;Hamasaki Katagiri, Nobuko;Wang, Tony;Komar, Anton A;Alexaki, Aikaterini;Kimchi Sarfaty, Chava	10.1101/2020.03.30.016832	Source	4	NO	2						-43921
4098	10.1101/2020.03.13.990036	2020-03-30	Preprint	bioRxiv	Ocular conjunctival inoculation of SARS-CoV-2 can cause mild COVID-19 in Rhesus macaques	Deng, Wei;Bao, Linlin;Gao, Hong;Xiang, Zhiguang;Qu, Yajin;Song, Zhiqi;Gong, Shunran;Liu, Jiayi;Liu, Jiangning;Yu, Pin;Qi, Feifei;Xu, Yanfeng;Li, Fengli;Xiao, Chong;Lv, Qi;Xue, Jing;Wei, Qiang;Liu, Mingya;Wang, Guanpeng;Wang, Shunyi;Yu, Haisheng;Liu, Xing;Zhao, Wenjie;Han, Yunlin;Qin, Chuan	10.1101/2020.03.13.990036	Source	20	NO	2						-43920
4099	10.1101/2020.03.13.991455	2020-03-30	Preprint	bioRxiv	SARS-CoV-2 receptor ACE2 and TMPRSS2 are predominantly expressed in a transient secretory cell type in subsegmental bronchial branches	Lukassen, Soeren;Chua, Robert Lorenz;Trefzer, Timo;Kahn, Nicolas C;Schneider, Marc A;Muley, Thomas;Winter, Hauke;Meister, Michael;Veith, Carmen;Boots, Agnes W;Hennig, Bianca P;Kreuter, Michael;Conrad, Christian;Eils, Roland	10.1101/2020.03.13.991455	Source	17	{u'is-preprint-of': [{u'asserted-by': u'subject', u'id': u'10.15252/embj.20105114', u'id-type': u'doi'}], u'cites': []}	1	2020-4-17	10.15252/embj.20105114	18	77		-43920
4114	10.1101/2020.03.25.007898	2020-03-30	Preprint	bioRxiv	Glycoinformatics approach for identifying target positions to inhibit initial binding of SARS-CoV-2 S1 protein to the host cell	Uslupehlivan, Muhammet;Sener, Ecem	10.1101/2020.03.25.007898	Source	2	NO	2						-43920
4168	10.1101/2020.03.28.013508	2020-03-30	Preprint	bioRxiv	SARS-CoV-2 detection from nasopharyngeal swab samples without RNA extraction	Beltran Pavez, Carolina;Marquez, Chantal L;Munoz, Gabriela;Valiente Echeverria, Fernando;Gaggero, Aldo;Soto Rifo, Ricardo;Barriga, Gonzalo P	10.1101/2020.03.28.013508	Source	8	NO	2						-43920
4169	10.1101/2020.03.28.013920	2020-03-30	Preprint	bioRxiv	Crystal structure of the SARS-CoV-2 non-structural protein 9, Nsp9	R Littler, D;S Gully, B;N Colson, R;Rossjohn, J	10.1101/2020.03.28.013920	Source	1	NO	2						-43920
4182	10.1101/2020.03.29.014209	2020-03-30	Preprint	bioRxiv	Orthogonal genome-wide screenings in bat cells identify MTHFD1 as a target of broad antiviral therapy	Anderson, Danielle E;Cui, Jin;Ye, Qian;Huang, Baoying;Zu, Wenhong;Gong, Jing;Liu, Weiqiang;Kim, So Young;Yan, Biao Guo;Sigmundsson, Kristmundur;Lim, Xiao Fang;Ye, Fei;Niu, Peihua;Zhou, Xuming;Tan, Wenjie;Wang, Lin Fa;Tan, Xu	10.1101/2020.03.29.014209	Source	3	NO	2						-43920
4183	10.1101/2020.03.29.014415	2020-03-30	Preprint	bioRxiv	Flocked swab might be one main reason causing the high false-negative rate in COVID-19 screening----the advantages of a novel silicone swab	Zhou, Jianye;Bai, Zhongtian;Liu, Xiaoping;Guo, Yaqiong;Jiang, Nan;Li, Xiaodong;Zhang, Xiaohui;Li, Zhiqiang;Li, Yonghong;Ma, Zhongren;Zhao, Jin	10.1101/2020.03.29.014415	Source	0	NO	2						-43920
4191	10.1101/2020.02.26.964882	2020-03-29	Preprint	bioRxiv	Structure of Mpro from COVID-19 virus and discovery of its inhibitors	Jin, Zhenming;Du, Xiaoyu;Xu, Yechun;Deng, Yongqiang;Liu, Meiqin;Zhao, Yao;Zhang, Bing;Li, Xiaofeng;Zhang, Leike;Peng, Chao;Duan, Yinkai;Yu, Jing;Wang, Lin;Yang, Kailin;Liu, Fengjiang;Jiang, Rendi;Yang, Xinglou;You, Tian;Liu, Xiaoce;Yang, Xiuna;Bai, Fang;Liu, Hong;Liu, Xiang;Guddat, Luke W;Xu, Wenqing;Xiao, Gengfu;Qin, Chengfeng;Shi, Zhengli;Jiang, Hualiang;Rao, Zihe;Yang, Haitao	10.1101/2020.02.26.964882	Source	26	{u'is-preprint-of': [{u'asserted-by': u'subject', u'id': u'10.1038/s41586-020-2223-y', u'id-type': u'doi'}], u'cites': []}	1	2020-4-9	10.1038/s41586-020-2223-y	11	177		-43919
4193	10.1101/2020.03.24.005702	2020-03-29	Preprint	bioRxiv	Knowledge synthesis from 100 million biomedical documents augments the deep expression profiling of coronavirus receptors	Venkatakrishnan, A J;Puranik, Arjun;Anand, Akash;Zemmour, David;Yao, Xiang;Wu, Xiaoying;Chilaka, Ramakrishna;Murakowski, Dariusz K;Standish, Kristopher;Raghunathan, Bharathwaj;Wagner, Tyler;Garcia Rivera, Enrique;Solomon, Hugo;Garg, Abhinav;Barve, Rakesh;Anyanwu Ofili, Anuli;Khan, Najat;Soundararajan, Venky	10.1101/2020.03.24.005702	Source	16	NO	2						-43919
4194	10.1101/2020.03.25.006569	2020-03-29	Preprint	bioRxiv	Codon usage and evolutionary rates of the 2019-nCoV genes	Dilucca, Maddalena;Forcelloni, Sergio;Pavlopoulou, Athanasia;Georgakilas, Alexandros G;Giansanti, Andrea	10.1101/2020.03.25.006569	Source	0	NO	2						-43919
4195	10.1101/2020.03.26.010975	2020-03-29	Preprint	bioRxiv	Comparative performance of four nucleic acid amplification tests for SARS-CoV-2 virus	Xiong, Yujuan;Li, Zhen Zhen;Zhuang, Qi Zhen;Chao, Yan;Li, Fei;Ge, Yi Yuan;Wang, Yi;Ke, Pei Feng;Huang, Xian Zhang	10.1101/2020.03.26.010975	Source	0	NO	2						-43919
4197	10.1101/2020.03.28.012468	2020-03-29	Preprint	bioRxiv	A systematic, unbiased mapping of CD8+ and CD4+ T cell epitopes in Yellow Fever vaccinees	Stryhn, Anette;Kongsgaard, Michael;Rasmussen, Michael;Harndahl, Mikkel Nors;Osterbye, Thomas;Bassi, Maria Rosaria;Thybo, Soren;Gabriel, Mette;Hansen, Morten Bagge;Nielsen, Morten;Christensen, Jan Pravsgaard;Thomsen, Allan Randrup;Buus, Soren	10.1101/2020.03.28.012468	Source	0	NO	2						-43919
4198	10.1101/2020.03.28.012617	2020-03-29	Preprint	bioRxiv	Individualized System for Augmenting Ventilator Efficacy (iSAVE): A Rapidly deployable system to expand ventilator capacity	Srinivasan, Shriya;Ramadi, Khalil B;Vicario, Francesco;Gwynne, Declan;Hayward, Alison;Langer, Robert;Frassica, Joseph J;Baron, Rebecca M;Traverso, Giovanni	10.1101/2020.03.28.012617	Source	0	NO	2						-43919
4200	10.1101/2020.03.20.999730	2020-03-28	Preprint	bioRxiv	Identification of antiviral drug candidates against SARS-CoV-2 from FDA-approved drugs	Jeon, Sangeun;Ko, Meehyun;Lee, Jihye;Choi, Inhee;Byun, Soo Young;Park, Soonju;Shum, David;Kim, Seungtaek	10.1101/2020.03.20.999730	Source	21	{u'is-preprint-of': [{u'asserted-by': u'subject', u'id': u'10.1128/AAC.00819-20', u'id-type': u'doi'}], u'cites': []}	1	2020-5-5	10.1128/AAC.00819-20	38	32		-43918
4201	10.1101/2020.03.23.004176	2020-03-28	Preprint	bioRxiv	Structure-based modeling of SARS-CoV-2 peptide/HLA-A02 antigens	Nerli, Santrupti;Sgourakis, Nikolaos G	10.1101/2020.03.23.004176	Source	1	NO	2						-43918
4202	10.1101/2020.03.24.005561	2020-03-28	Preprint	bioRxiv	Computational simulations reveal the binding dynamics between human ACE2 and the receptor binding domain of SARS-CoV-2 spike protein	Lupala, Cecylia S;Li, Xuanxuan;Lei, Jian;Chen, Hong;Qi, Jianxun;Liu, Haiguang;Su, Xiao Dong	10.1101/2020.03.24.005561	Source	5	NO	2						-43918
4204	10.1101/2020.03.25.008904	2020-03-28	Preprint	bioRxiv	Modeling of Severe Acute Respiratory Syndrome Coronavirus 2 (SARS-CoV-2) Proteins by Machine Learning and Physics-Based Refinement	Heo, Lim;Feig, Michael	10.1101/2020.03.25.008904	Source	6	NO	2						-43918
4205	10.1101/2020.03.25.996348	2020-03-28	Preprint	bioRxiv	Structure-Based Design, Synthesis and Biological Evaluation of Peptidomimetic Aldehydes as a Novel Series of Antiviral Drug Candidates Targeting the SARS-CoV-2 Main Protease	Dai, Wenhao;Zhang, Bing;Jiang, Xia Ming;Su, Haixia;Li, Jian;Zhao, Yao;Xie, Xiong;Jin, Zhenming;Peng, Jingjing;Liu, Fengjiang;Li, Chunpu;Li, You;Bai, Fang;Wang, Haofeng;Chen, Xi;Cen, Xiaobo;Hu, Shulei;Yang, Xiuna;Wang, Jiang;Liu, Xiang;Xiao, Gengfu;Jiang, Hualiang;Rao, Zihe;Zhang, Lei Ke;Xu, Yechun;Yang, Haitao;Liu, Hong	10.1101/2020.03.25.996348	Source	2	NO	2						-43918
4206	10.1101/2020.03.26.009233	2020-03-28	Preprint	bioRxiv	Design of potent membrane fusion inhibitors against SARS-CoV-2, an emerging coronavirus with high fusogenic activity	Zhu, Yuanmei;Yu, Danwei;Yan, Hongxia;Chong, Huihui;He, Yuxian	10.1101/2020.03.26.009233	Source	1	{u'is-preprint-of': [{u'asserted-by': u'subject', u'id': u'10.1128/JVI.00635-20', u'id-type': u'doi'}], u'cites': []}	1	2020-5-7	10.1128/JVI.00635-20	40	0		-43918
4207	10.1101/2020.03.26.009605	2020-03-28	Preprint	bioRxiv	Re-analysis of SARS-CoV-2 infected host cell proteomics time-course data by impact pathway analysis and network analysis. A potential link with inflammatory response	Ortea, Ignacio;Bock, Jens Ole	10.1101/2020.03.26.009605	Source	1	NO	2						-43918
4208	10.1101/2020.03.26.010165	2020-03-28	Preprint	bioRxiv	Structural Basis for Potent Neutralization of Betacoronaviruses by Single-domain Camelid Antibodies	Wrapp, Daniel;Vlieger, Dorien De;Corbett, Kizzmekia S;Torres, Gretel M;Breedam, Wander Van;Roose, Kenny;Schie, Loes Van;Team, Vib Cmb Covid 19 Response;Hoffmann, Markus;Pohlmann, Stefan;Graham, Barney S;Callewaert, Nico;Schepens, Bert;Saelens, Xavier;Mclellan, Jason S	10.1101/2020.03.26.010165	Source	7	{u'is-preprint-of': [{u'asserted-by': u'subject', u'id': u'10.1016/j.cell.2020.04.031', u'id-type': u'doi'}], u'cites': []}	1	2020-5-5	10.1016/j.cell.2020.04.031	38	33		-43918
4209	10.1101/2020.03.26.010322	2020-03-28	Preprint	bioRxiv	Site-specific analysis of the SARS-CoV-2 glycan shield	Watanabe, Yasunori;Allen, Joel D;Wrapp, Daniel;Mclellan, Jason S;Crispin, Max	10.1101/2020.03.26.010322	Source	30	NO	2						-43918
4210	10.1101/2020.03.27.009480	2020-03-28	Preprint	bioRxiv	SARS-CoV-2 exhibits intra-host genomic plasticity and low-frequency polymorphic quasispecies	Karamitros, Timokratis;Papadopoulou, Gethsimani;Bousali, Maria;Mexias, Anastasios;Tsiodras, Sotiris;Mentis, Andreas	10.1101/2020.03.27.009480	Source	4	NO	2						-43918
4211	10.1101/2020.03.27.012013	2020-03-28	Preprint	bioRxiv	SARS-CoV-2 and ORF3a: Non-Synonymous Mutations and Polyproline Regions	Issa, Elio;Merhi, Georgi;Panossian, Balig;Salloum, Tamara;Tokajian, Sima	10.1101/2020.03.27.012013	Source	2	{u'is-preprint-of': [{u'asserted-by': u'subject', u'id': u'10.1128/mSystems.00266-20', u'id-type': u'doi'}], u'cites': []}	1	2020-5-5	10.1128/mSystems.00266-20	38	10		-43918
4244	10.1101/2020.03.22.002386	2020-03-27	Preprint	bioRxiv	A SARS-CoV-2-Human Protein-Protein Interaction Map Reveals Drug Targets and Potential Drug-Repurposing	Gordon, David E;Jang, Gwendolyn M;Bouhaddou, Mehdi;Xu, Jiewei;Obernier, Kirsten;O Meara, Matthew J;Guo, Jeffrey Z;Swaney, Danielle L;Tummino, Tia A;Huettenhain, Ruth;Kaake, Robyn M;Richards, Alicia L;Tutuncuoglu, Beril;Foussard, Helene;Batra, Jyoti;Haas, Kelsey;Modak, Maya;Kim, Minkyu;Haas, Paige;Polacco, Benjamin J;Braberg, Hannes;Fabius, Jacqueline M;Eckhardt, Manon;Soucheray, Margaret;Bennett,…	10.1101/2020.03.22.002386	Source	49	{u'is-preprint-of': [{u'asserted-by': u'subject', u'id': u'10.1038/s41586-020-2286-9', u'id-type': u'doi'}], u'cites': []}	1	2020-4-30	10.1038/s41586-020-2286-9	34	174		-43917
4267	10.1101/2020.03.24.005900	2020-03-27	Preprint	bioRxiv	Topoisomerase III-ß is required for efficient replication of positive-sense RNA viruses	Reddisiva Prasanth, K;Hirano, Minato;Samuel Fagg, W;Mcanarney, Eileen T;Shan, Chao;Xie, Xuping;Hage, Adam;Pietzsch, Colette A;Bukreyev, Alexander;Rajsbaum, Ricardo;Shi, Pei Yong;Bedford, Mark T;Bradrick, Shelton S;Menachery, Vineet;Garcia Blanco, Mariano A	10.1101/2020.03.24.005900	Source	1	NO	2						-43917
4268	10.1101/2020.03.24.006007	2020-03-27	Preprint	bioRxiv	Automatic Identification of SARS Coronavirus using Compression-Complexity Measures	Balasubramanian, Karthi;Nagaraj, Nithin	10.1101/2020.03.24.006007	Source	0	NO	2						-43917
4294	10.1101/2020.03.21.990770	2020-03-26	Preprint	bioRxiv	Potent human neutralizing antibodies elicited by SARS-CoV-2 infection	Ju, Bin;Zhang, Qi;Ge, Xiangyang;Wang, Ruoke;Yu, Jiazhen;Shan, Sisi;Zhou, Bing;Song, Shuo;Tang, Xian;Yu, Jinfang;Ge, Jiwan;Lan, Jun;Yuan, Jing;Wang, Haiyan;Zhao, Juanjuan;Zhang, Shuye;Wang, Youchun;Shi, Xuanling;Liu, Lei;Wang, Xinquan;Zhang, Zheng;Zhang, Linqi	10.1101/2020.03.21.990770	Source	29	NO	2						-43916
4310	10.1101/2020.03.26.009803	2020-03-26	Preprint	bioRxiv	The potential SARS-CoV-2 entry inhibitor	Lung, Jrhau;Lin, Yu Shih;Yang, Yao Hsu;Chou, Yu Lun;Chang, Geng He;Tsai, Ming Shao;Hsu, Cheng Ming;Yeh, Reming Albert;Shu, Li Hsin;Cheng, Yu Ching;Liu, Hung Te;Wu, Ching Yuan	10.1101/2020.03.26.009803	Source	0	NO	2						-43916
4324	10.1101/2020.03.23.002832	2020-03-25	Preprint	bioRxiv	scRNA-seq reveals ACE2 and TMPRSS2 expression in TROP2+ Liver Progenitor Cells: Implications in COVID-19 associated Liver Dysfunction	Seow, Justine Jia Wen;Pai, Rhea;Mishra, Archita;Shepherdson, Edwin;Lim, Tony Kiat Hon;Goh, Brian Kp;Chan, Jerry Ky;Chow, Pierce Kh;Ginhoux, Florent;Das Gupta, Ramanuj;Sharma, Ankur	10.1101/2020.03.23.002832	Source	2	NO	2						-43915
4325	10.1101/2020.03.23.002931	2020-03-25	Preprint	bioRxiv	Ultra-Low-Cost Integrated Silicon-based Transducer for On-Site, Genetic Detection of Pathogens	Nunez Bajo, Estefania;Kasimatis, Michael;Cotur, Yasin;Asfour, Tarek;Collins, Alex;Tanriverdi, Ugur;Grell, Max;Kaisti, Matti;Senesi, Guglielmo;Stevenson, Karen;Guder, Firat	10.1101/2020.03.23.002931	Source	2	NO	2						-43915
4326	10.1101/2020.03.24.006270	2020-03-25	Preprint	bioRxiv	Fibrinolytic niche is requested for alveolar type 2 cell-mediated alveologenesis and injury repair	Gibran, Ali;Zhao, Runzhen;Zhang, Mo;Jain, Krishan G;Chang, Jianjun;Komatsu, Satoshi;Fang, Xiaohui;Zhou, Beiyun;Liang, Jiurong;Jiang, Dianhua;Ikebe, Mistuo;Matthay, Michael A;Ji, Hong Long	10.1101/2020.03.24.006270	Source	2	NO	2						-43915
4327	10.1101/2020.03.24.006544	2020-03-25	Preprint	bioRxiv	Analysis of Serologic Cross-Reactivity Between Common Human Coronaviruses and SARS-CoV-2 Using Coronavirus Antigen Microarray	Khan, Saahir;Nakajima, Rie;Jain, Aarti;Assis, Rafael Ramiro De;Jasinskas, Al;Obiero, Joshua M;Adenaiye, Oluwasanmi;Tai, Sheldon;Hong, Filbert;Milton, Donald K;Davies, Huw;Felgner, Philip L;Group, Prometheus Study	10.1101/2020.03.24.006544	Source	19	NO	2						-43915
4339	10.1101/2020.03.09.983064	2020-03-24	Preprint	bioRxiv	Development of Reverse Transcription Loop-mediated Isothermal Amplification (RT-LAMP) Assays Targeting SARS-CoV-2	Park, Gun Soo;Ku, Keunbon;Baek, Seung Hwa;Kim, Seong Jun;Kim, Seung Il;Kim, Bum Tae;Maeng, Jin Soo	10.1101/2020.03.09.983064	Source	5	{u'is-preprint-of': [{u'asserted-by': u'subject', u'id': u'10.1016/j.jmoldx.2020.03.006', u'id-type': u'doi'}], u'cites': []}	1	2020-4-7	10.1016/j.jmoldx.2020.03.006	14	33		-43914
4341	10.1101/2020.03.20.000885	2020-03-24	Preprint	bioRxiv	Emergence of SARS-CoV-2 through Recombination and Strong Purifying Selection	Li, Xiaojun;Giorgi, Elena E;Marichann, Manukumar Honnayakanahalli;Foley, Brian;Xiao, Chuan;Kong, Xiang Peng;Chen, Yue;Korber, Bette;Gao, Feng	10.1101/2020.03.20.000885	Source	19	NO	2						-43914
4348	10.1101/2020.03.22.002204	2020-03-24	Preprint	bioRxiv	Characterisation of the transcriptome and proteome of SARS-CoV-2 using direct RNA sequencing and tandem mass spectrometry reveals evidence for a cell passage induced in-frame deletion in the spike glycoprotein that removes the furin-like cleavage site	Davidson, Andrew D;Williamson, Maia Kavanagh;Lewis, Sebastian;Shoemark, Deborah;Carroll, Miles W;Heesom, Kate;Zambon, Maria;Ellis, Joanna;Lewis, Phillip A;Hiscox, Julian A;Matthews, David A	10.1101/2020.03.22.002204	Source	23	NO	2						-43914
4357	10.1101/2020.03.24.004655	2020-03-24	Preprint	bioRxiv	SARS-CoV-2 launches a unique transcriptional signature from in vitro, ex vivo, and in vivo systems	Blanco Melo, Daniel;Nilsson Payant, Benjamin E;Liu, Wen Chun;Moller, Rasmus;Panis, Maryline;Sachs, David;Albrecht, Randy A;Ten Oever, Benjamin R	10.1101/2020.03.24.004655	Source	39	NO	2						-43914
4358	10.1101/2020.03.24.005298	2020-03-24	Preprint	bioRxiv	A unifying structural and functional model of the coronavirus replication organelle: tracking down RNA synthesis	Snijder, Eric J;Limpens, Ronald W A L;Wilde, Adriaan H De;Jong, Anja W M De;Zevenhoven Dobbe, Jessika C;Maier, Helena J;Faas, Frank F G A;Koster, Abraham J;Barcena, Montserrat	10.1101/2020.03.24.005298	Source	2	NO	2						-43914
4364	10.1101/2020.02.08.939553	2020-03-23	Preprint	bioRxiv	The immune vulnerability landscape of the 2019 Novel Coronavirus, SARS-CoV-2	Zhu, James;Kim, Jiwoong;Xiao, Xue;Wang, Yunguan;Luo, Danni;Chen, Ran;Xu, Lin;Zhang, He;Xiao, Guanghua;Schoggins, John W;Zhan, Xiaowei;Wang, Tao;Xie, Yang	10.1101/2020.02.08.939553	Source	1	NO	2						-43913
4365	10.1101/2020.02.10.942748	2020-03-23	Preprint	bioRxiv	Recombination and lineage-specific mutations led to the emergence of SARS-CoV-2	Patino Galindo, Juan Angel;Filip, Ioan;Al Quraishi, Mohammed;Rabadan, Raul	10.1101/2020.02.10.942748	Source	3	NO	2						-43913
4383	10.1101/2020.03.20.000141	2020-03-23	Preprint	bioRxiv	COVID-19 coronavirus vaccine design using reverse vaccinology and machine learning	Ong, Edison;Wong, Mei U;Huffman, Anthony;He, Yongqun	10.1101/2020.03.20.000141	Source	11	NO	2						-43913
4391	10.1101/2020.03.21.001933	2020-03-23	Preprint	bioRxiv	SARS-CoV-2, an evolutionary perspective of interaction with human ACE2 reveals undiscovered amino acids necessary for complex stability	Armijos Jaramillo, Vinicio;Yeager, Justin;Muslin, Claire;Perez Castillo, Yunierkis	10.1101/2020.03.21.001933	Source	2	{u'is-preprint-of': [{u'asserted-by': u'subject', u'id': u'10.1111/eva.12980', u'id-type': u'doi'}], u'cites': []}	1	2020-4-15	10.1111/eva.12980	23	3		-43913
4398	10.1101/2020.02.28.970343	2020-03-22	Preprint	bioRxiv	Designing of a next generation multiepitope based vaccine (MEV) against SARS-COV-2: Immunoinformatics and in silico approaches	Qamar, Muhammad Tahir Ul;Rehman, Abdur;Ashfaq, Usman Ali;Awan, Muhammad Qasim;Fatima, Israr;Shahid, Farah;Chen, Ling Ling	10.1101/2020.02.28.970343	Source	6	NO	2						-43912
4400	10.1101/2020.03.19.998179	2020-03-21	Preprint	bioRxiv	Molecular characterization of SARS-CoV-2 in the first COVID-19 cluster in France reveals an amino-acid deletion in nsp2 (Asp268Del)	Bal, Antonin;Destras, Gregory;Gaymard, Alexandre;Bouscambert Duchamp, Maude;Valette, Martine;Escuret, Vanessa;Frobert, Emilie;Billaud, Genevieve;Trouillet Assant, Sophie;Cheynet, Valerie;Brengel Pesce, Karen;Morfin, Florence;Lina, Bruno;Josset, Laurence	10.1101/2020.03.19.998179	Source	4	{u'is-preprint-of': [{u'asserted-by': u'subject', u'id': u'10.1016/j.cmi.2020.03.020', u'id-type': u'doi'}], u'cites': []}	1	2020-3-28	10.1016/j.cmi.2020.03.020	7	2		-43911
4401	10.1101/2020.03.19.998724	2020-03-21	Preprint	bioRxiv	All-in-One Dual CRISPR-Cas12a (AIOD-CRISPR) Assay: A Case for Rapid, Ultrasensitive and Visual Detection of Novel Coronavirus SARS-CoV-2 and HIV virus	Ding, Xiong;Yin, Kun;Li, Ziyue;Liu, Changchun	10.1101/2020.03.19.998724	Source	8	NO	2						-43911
4402	10.1101/2020.03.20.999029	2020-03-21	Preprint	bioRxiv	Replication of SARS-CoV-2 in human respiratory epithelium	Milewska, Aleksandra;Kula Pacurar, Anna;Wadas, Jakub;Suder, Agnieszka;Szczepanski, Artur;Dabrowska, Agnieszka;Owczarek, Katarzyna;Ochman, Marek;Stacel, Tomasz;Rajfur, Zenon;Labaj, Pawel;Branicki, Wojciech;Pyrc, Krzysztof	10.1101/2020.03.20.999029	Source	0	NO	2						-43911
4403	10.1101/2020.03.21.001586	2020-03-21	Preprint	bioRxiv	Comparative analyses of SAR-CoV2 genomes from different geographical locations and other coronavirus family genomes reveals unique features potentially consequential to host-virus interaction and pathogenesis	Sardar, Rahila;Satish, Deepshikha;Birla, Shweta;Gupta, Dinesh	10.1101/2020.03.21.001586	Source	17	NO	2						-43911
4404	10.1101/2020.03.21.001628	2020-03-21	Preprint	bioRxiv	Respiratory disease and virus shedding in rhesus macaques inoculated with SARS-CoV-2	Munster, Vincent J;Feldmann, Friederike;Williamson, Brandi N;Doremalen, Neeltje Van;Perez Perez, Lizzette;Schulz, Jonathan;Meade White, Kimberly;Okumura, Atsushi;Callison, Julie;Brumbaugh, Beniah;Avanzato, Victoria A;Rosenke, Rebecca;Hanley, Patrick W;Saturday, Greg;Scott, Dana;Fischer, Elizabeth R;Wit, Emmie De	10.1101/2020.03.21.001628	Source	19	NO	2						-43911
4416	10.1101/2020.03.14.992156	2020-03-20	Preprint	bioRxiv	Potential Neutralizing Antibodies Discovered for Novel Corona Virus Using Machine Learning	Magar, Rishikesh;Yadav, Prakarsh;Farimani, Amir Barati	10.1101/2020.03.14.992156	Source	3	NO	2						-43910
4448	10.1101/2020.03.18.996975	2020-03-20	Preprint	bioRxiv	Single-cell transcriptome profiling an adult human cell atlas of 15 major organs	He, Shuai;Wang, Lin He;Liu, Yang;Li, Yi Qi;Chen, Haitian;Xu, Jinghong;Peng, Wan;Lin, Guo Wang;Wei, Pan Pan;Li, Bo;Xia, Xiaojun;Wang, Dan;Bei, Jin Xin;He, Xiaoshun;Guo, Zhiyong	10.1101/2020.03.18.996975	Source	0	NO	2						-43910
4449	10.1101/2020.03.18.997585	2020-03-20	Preprint	bioRxiv	Nucleotide Analogues as Inhibitors of SARS-CoV-2 Polymerase	Chien, Minchen;Anderson, Thomas K;Jockusch, Steffen;Tao, Chuanjuan;Kumar, Shiv;Li, Xiaoxu;Russo, James J;Kirchdoerfer, Robert N;Ju, Jingyue	10.1101/2020.03.18.997585	Source	4	NO	2						-43910
4453	10.1101/2020.03.19.997890	2020-03-20	Preprint	bioRxiv	An orally bioavailable broad-spectrum antiviral inhibits SARS-CoV-2 and multiple endemic, epidemic and bat coronavirus	Sheahan, Timothy P;Sims, Amy C;Zhou, Shuntai;Graham, Rachel L;Hill, Collin S;Leist, Sarah R;Schafer, Alexandra;Dinnon, Kenneth H;Montgomery, Stephanie A;Agostini, Maria L;Pruijssers, Andrea J;Chapell, James D;Brown, Ariane J;Bluemling, Gregory R;Natchus, Michael G;Saindane, Manohar;Kolykhalov, Alexander A;Painter, George;Harcourt, Jennifer;Tamin, Azaibi;Thornburg, Natalie J;Swanstrom, Ronald;Deni…	10.1101/2020.03.19.997890	Source	3	NO	2						-43910
4472	10.1101/2020.03.16.993584	2020-03-19	Preprint	bioRxiv	Multiple approaches for massively parallel sequencing of HCoV-19 (SARS-CoV-2) genomes directly from clinical samples	Xiao, Minfeng;Liu, Xiaoqing;Ji, Jingkai;Li, Min;Li, Jiandong;Yang, Lin;Sun, Wanying;Ren, Peidi;Yang, Guifang;Zhao, Jincun;Liang, Tianzhu;Ren, Huahui;Chen, Tian;Zhong, Huanzi;Song, Wenchen;Wang, Yanqun;Deng, Ziqing;Zhao, Yanping;Ou, Zhihua;Wang, Daxi;Cai, Jielun;Cheng, Xinyi;Feng, Taiqing;Wu, Honglong;Gong, Yanping;Yang, Huanming;Wang, Jian;Xu, Xun;Zhu, Shida;Chen, Fang;Zhang, Yanyan;Chen, Weijun;…	10.1101/2020.03.16.993584	Source	5	NO	2						-43909
4473	10.1101/2020.03.16.993816	2020-03-19	Preprint	bioRxiv	Evidence of the Recombinant Origin and Ongoing Mutations in Severe Acute Respiratory Syndrome Coronavirus 2 (SARS-CoV-2)	Huang, Jiao Mei;Jan, Syed Sajid;Wei, Xiaobin;Wan, Yi;Ouyang, Songying	10.1101/2020.03.16.993816	Source	3	NO	2						-43909
4483	10.1101/2020.02.19.955484	2020-03-18	Preprint	bioRxiv	Potential T-cell and B-cell Epitopes of 2019-nCoV	Fast, Ethan;Altman, Russ B;Chen, Binbin	10.1101/2020.02.19.955484	Source	14	NO	2						-43908
4495	10.1101/2020.03.16.994152	2020-03-18	Preprint	bioRxiv	Characterization of the SARS-CoV-2 Spike in an Early Prefusion Conformation	Li, Tingting;Zheng, Qingbing;Yu, Hai;Wu, Dinghui;Xue, Wenhui;Zhang, Yuyun;Huang, Xiaofen;Zhou, Lizhi;Zhang, Zhigang;Zha, Zhenghui;Chen, Tingting;Wang, Zhiping;Chen, Jie;Sun, Hui;Deng, Tingting;Wang, Yingbin;Chen, Yixin;Zhao, Qinjian;Zhang, Jun;Gu, Ying;Li, Shaowei;Xia, Ningshao	10.1101/2020.03.16.994152	Source	0	NO	2						-43908
4513	10.1101/2020.03.10.986711	2020-03-17	Preprint	bioRxiv	Efficient inactivation of SARS-CoV-2 by WHO-recommended hand rub formulations and alcohols	Kratzel, Annika;Todt, Daniel;V Kovski, Philip;Steiner, Silvio;Gultom, Mitra L;Thao, Tran Thi Nhu;Ebert, Nadine;Holwerda, Melle;Steinmann, Jorg;Niemeyer, Daniela;Dijkman, Ronald;Kampf, Gunter;Drosten, Christian;Steinmann, Eike;Thiel, Volker;Pfaender, Stephanie	10.1101/2020.03.10.986711	Source	2	NO	2						-43907
4532	10.1101/2020.03.15.992438	2020-03-17	Preprint	bioRxiv	Computational analysis of microRNA-mediated interactions in SARS-CoV-2 infection	Demirci, Muserref Duygu Sacar;Adan, Aysun	10.1101/2020.03.15.992438	Source	6	NO	2						-43907
4533	10.1101/2020.03.15.992818	2020-03-17	Preprint	bioRxiv	An emergent clade of SARS-CoV-2 linked to returned travellers from Iran	Eden, John Sebastian;Rockett, Rebecca;Carter, Ian;Rahman, Hossinur;Ligt, Joep De;Hadfield, James;Storey, Matthew;Ren, Xiaoyun;Tulloch, Rachel;Basile, Kerri;Wells, Jessica;Byun, Roy;Gilroy, Nicky;O Sullivan, Matthew V;Sintchenko, Vitali;Chen, Sharon C;Maddocks, Susan;Sorrell, Tania C;Holmes, Edward C;Dwyer, Dominic E;Kok, Jen;Group, For The 2019 N Co V Study	10.1101/2020.03.15.992818	Source	7	{u'is-preprint-of': [{u'asserted-by': u'subject', u'id': u'10.1093/ve/veaa027', u'id-type': u'doi'}], u'cites': []}	1	2020-3-25	10.1093/ve/veaa027	8	19		-43907
4534	10.1101/2020.03.15.992883	2020-03-17	Preprint	bioRxiv	A Cryptic Site of Vulnerability on the Receptor Binding Domain of the SARS-CoV-2 Spike Glycoprotein	Gordon Joyce, M;Sankhala, Rajeshwer S;Chen, Wei Hung;Choe, Misook;Bai, Hongjun;Hajduczki, Agnes;Yan, Lianying;Sterling, Spencer L;Peterson, Caroline E;Green, Ethan C;Smith, Clayton;Val, Natalia De;Amare, Mihret;Scott, Paul;Laing, Eric D;Broder, Christopher C;Rolland, Morgane;Michael, Nelson L;Modjarrad, Kayvon	10.1101/2020.03.15.992883	Source	5	NO	2						-43907
4535	10.1101/2020.03.15.992925	2020-03-17	Preprint	bioRxiv	Master Regulator Analysis of the SARS-CoV-2/Human interactome	Guzzi, Pietro Hiram;Mercatelli, Daniele;Ceraolo, Carmine;Giorgi, Federico M	10.1101/2020.03.15.992925	Source	3	{u'is-preprint-of': [{u'asserted-by': u'subject', u'id': u'10.3390/jcm9040982', u'id-type': u'doi'}], u'cites': []}	1	2020-4-2	10.3390/jcm9040982	16	27		-43907
4536	10.1101/2020.03.15.993097	2020-03-17	Preprint	bioRxiv	Cross-reactive antibody response between SARS-CoV-2 and SARS-CoV infections	Lv, Huibin;Wu, Nicholas C;Tsang, Owen Tak Yin;Yuan, Meng;Perera, Ranawaka A P M;Leung, Wai Shing;So, Ray T Y;Chan, Jacky Man Chun;Yip, Garrick K;Chik, Thomas Shiu Hong;Wang, Yiquan;Choi, Chris Yau Chung;Lin, Yihan;Ng, Wilson W;Zhao, Jincun;Poon, Leo L M;S Malik Peiris, J;Wilson, Ian A;Mok, Chris K P	10.1101/2020.03.15.993097	Source	19	NO	2						-43907
4537	10.1101/2020.03.16.990317	2020-03-17	Preprint	bioRxiv	Recapitulation of SARS-CoV-2 Infection and Cholangiocyte Damage with Human Liver Organoids	Zhao, Bing;Ni, Chao;Gao, Ran;Wang, Yuyan;Yang, Li;Wei, Jinsong;Lv, Ting;Liang, Jianqing;Zhang, Qisheng;Xu, Wei;Xie, Youhua;Wang, Xiaoyue;Yuan, Zhenghong;Liang, Junbo;Zhang, Rong;Lin, Xinhua	10.1101/2020.03.16.990317	Source	1	NO	2						-43907
4538	10.1101/2020.03.17.995639	2020-03-17	Preprint	bioRxiv	Comparative Pathogenesis Of COVID-19, MERS And SARS In A Non-Human Primate Model	Rockx, Barry;Kuiken, Thijs;Herfst, Sander;Bestebroer, Theo;Lamers, Mart M;Meulder, Dennis De;Amerongen, Geert Van;Brand, Judith Van Den;Okba, Nisreen M A;Schipper, Debby;Run, Peter Van;Leijten, Lonneke;Verschoor, Ernst;Verstrepen, Babs;Langermans, Jan;Drosten, Christian;Vlissingen, Martje Fentener Van;Fouchier, Ron;Swart, Rik De;Koopmans, Marion;Haagmans, Bart L	10.1101/2020.03.17.995639	Source	16	NO	2						-43907
4541	10.1101/2020.02.12.946087	2020-03-16	Preprint	bioRxiv	Candidate targets for immune responses to 2019-Novel Coronavirus (nCoV): sequence homology- and bioinformatic-based predictions	Grifoni, Alba;Sidney, John;Zhang, Yun;Scheuermann, Richard H;Peters, Bjoern;Sette, Alessandro	10.1101/2020.02.12.946087	Source	4	NO	2						-43906
4563	10.1101/2020.03.12.988865	2020-03-15	Preprint	bioRxiv	The architecture of SARS-CoV-2 transcriptome	Kim, Dongwan;Lee, Joo Yeon;Yang, Jeong Sun;Kim, Jun Won;Narry Kim, V;Chang, Hyeshik	10.1101/2020.03.12.988865	Source	25	{u'is-preprint-of': [{u'asserted-by': u'subject', u'id': u'10.1016/j.cell.2020.04.011', u'id-type': u'doi'}], u'cites': []}	1	2020-4-23	10.1016/j.cell.2020.04.011	39	92		-43905
4564	10.1101/2020.03.13.990267	2020-03-15	Preprint	bioRxiv	Differential Antibody Recognition by Novel SARS-CoV-2 and SARS-CoV Spike Protein Receptor Binding Domains: Mechanistic Insights and Implications for the Design of Diagnostics and Therapeutics	D Annessa, Ilda;Marchetti, Filippo;Colombo, Giorgio	10.1101/2020.03.13.990267	Source	2	NO	2						-43905
4565	10.1101/2020.03.12.989186	2020-03-14	Preprint	bioRxiv	Nucleotide Analogues as Inhibitors of SARS-CoV Polymerase	Ju, Jingyue;Li, Xiaoxu;Kumar, Shiv;Jockusch, Steffen;Chien, Minchen;Tao, Chuanjuan;Morozova, Irina;Kalachikov, Sergey;Kirchdoerfer, Robert N;Russo, James J	10.1101/2020.03.12.989186	Source	6	NO	2						-43904
4566	10.1101/2020.03.13.991307	2020-03-14	Preprint	bioRxiv	Development of CRISPR as a prophylactic strategy to combat novel coronavirus and influenza	Abbott, Timothy R;Dhamdhere, Girija;Liu, Yanxia;Lin, Xueqiu;Goudy, Laine;Zeng, Leiping;Chemparathy, Augustine;Chmura, Stephen;Heaton, Nicholas S;Debs, Robert;Pande, Tara;Endy, Drew;Russa, Marie La;Lewis, David B;Qi, Lei S	10.1101/2020.03.13.991307	Source	4	NO	2						-43904
4567	10.1101/2020.03.13.991570	2020-03-14	Preprint	bioRxiv	A highly conserved cryptic epitope in the receptor-binding domains of SARS-CoV-2 and SARS-CoV	Yuan, Meng;Wu, Nicholas C;Zhu, Xueyong;Lee, Chang Chun D;So, Ray T Y;Lv, Huibin;Mok, Chris K P;Wilson, Ian A	10.1101/2020.03.13.991570	Source	16	{u'is-preprint-of': [{u'asserted-by': u'subject', u'id': u'10.1126/science.abb7269', u'id-type': u'doi'}], u'cites': []}	1	2020-4-3	10.1126/science.abb7269	20	178		-43904
4568	10.1101/2020.03.14.988345	2020-03-14	Preprint	bioRxiv	SARS-CoV-2 invades host cells via a novel route: CD147-spike protein	Wang, Ke;Chen, Wei;Zhou, Yu Sen;Lian, Jian Qi;Zhang, Zheng;Du, Peng;Gong, Li;Zhang, Yang;Cui, Hong Yong;Geng, Jie Jie;Wang, Bin;Sun, Xiu Xuan;Wang, Chun Fu;Yang, Xu;Lin, Peng;Deng, Yong Qiang;Wei, Ding;Yang, Xiang Min;Zhu, Yu Meng;Zhang, Kui;Zheng, Zhao Hui;Miao, Jin Lin;Guo, Ting;Shi, Ying;Zhang, Jun;Fu, Ling;Wang, Qing Yi;Bian, Huijie;Zhu, Ping;Chen, Zhi Nan	10.1101/2020.03.14.988345	Source	84	NO	2						-43904
4589	10.1101/2020.03.10.985499	2020-03-13	Preprint	bioRxiv	In silico Design of novel Multi-epitope recombinant Vaccine based on Coronavirus surface glycoprotein	Behbahani, Mandana	10.1101/2020.03.10.985499	Source	2	NO	2						-43903
4605	10.1101/2020.03.09.983247	2020-03-12	Preprint	bioRxiv	Inhibition of SARS-CoV-2 infection (previously 2019-nCoV) by a highly potent pan-coronavirus fusion inhibitor targeting its spike protein that harbors a high capacity to mediate membrane fusion	Xia, Shuai;Liu, Meiqin;Wang, Chao;Xu, Wei;Lan, Qiaoshuai;Feng, Siliang;Qi, Feifei;Bao, Linlin;Du, Lanying;Liu, Shuwen;Qin, Chuan;Sun, Fei;Shi, Zhengli;Zhu, Yun;Jiang, Shibo;Lu, Lu	10.1101/2020.03.09.983247	Source	4	{u'is-preprint-of': [{u'asserted-by': u'subject', u'id': u'10.1038/s41422-020-0305-x', u'id-type': u'doi'}], u'cites': []}	1	2020-3-30	10.1038/s41422-020-0305-x	18	108		-43902
4609	10.1101/2020.03.10.986190	2020-03-12	Preprint	bioRxiv	Rigidity, normal modes and flexible motion of a SARS-CoV-2 (COVID-19) protease structure	Wells, Stephen A	10.1101/2020.03.10.986190	Source	2	NO	2						-43902
4610	10.1101/2020.03.10.986398	2020-03-12	Preprint	bioRxiv	The SARS-CoV-2 exerts a distinctive strategy for interacting with the ACE2 human receptor	Brielle, Esther S;Schneidman Duhovny, Dina;Linial, Michal	10.1101/2020.03.10.986398	Source	7	{u'is-preprint-of': [{u'asserted-by': u'subject', u'id': u'10.3390/v12050497', u'id-type': u'doi'}], u'cites': []}	1	2020-4-30	10.3390/v12050497	49	9		-43902
4611	10.1101/2020.03.11.983056	2020-03-12	Preprint	bioRxiv	Novel and potent inhibitors targeting DHODH, a rate-limiting enzyme in de novo pyrimidine biosynthesis, are broad-spectrum antiviral against RNA viruses including newly emerged coronavirus SARS-CoV-2	Xiong, Rui;Zhang, Leike;Li, Shiliang;Sun, Yuan;Ding, Minyi;Wang, Yong;Zhao, Yongliang;Wu, Yan;Shang, Weijuan;Jiang, Xiaming;Shan, Jiwei;Shen, Zihao;Tong, Yi;Xu, Liuxin;Yu, Chen;Liu, Yingle;Zou, Gang;Lavillete, Dimitri;Zhao, Zhenjiang;Wang, Rui;Zhu, Lili;Xiao, Gengfu;Lan, Ke;Li, Honglin;Xu, Ke	10.1101/2020.03.11.983056	Source	12	NO	2						-43902
4612	10.1101/2020.03.11.986836	2020-03-12	Preprint	bioRxiv	A data-driven drug repositioning framework discovered a potential therapeutic agent targeting COVID-19	Ge, Yiyue;Tian, Tingzhong;Huang, Suling;Wan, Fangping;Li, Jingxin;Li, Shuya;Yang, Hui;Hong, Lixiang;Wu, Nian;Yuan, Enming;Cheng, Lili;Lei, Yipin;Shu, Hantao;Feng, Xiaolong;Jiang, Ziyuan;Chi, Ying;Guo, Xiling;Cui, Lunbiao;Xiao, Liang;Li, Zeng;Yang, Chunhao;Miao, Zehong;Tang, Haidong;Chen, Ligong;Zeng, Hainian;Zhao, Dan;Zhu, Fengcai;Shen, Xiaokun;Zeng, Jianyang	10.1101/2020.03.11.986836	Source	5	NO	2						-43902
4613	10.1101/2020.03.11.987016	2020-03-12	Preprint	bioRxiv	The inhaled corticosteroid ciclesonide blocks coronavirus RNA replication by targeting viral NSP15	Matsuyama, Shutoku;Kawase, Miyuki;Nao, Naganori;Shirato, Kazuya;Ujike, Makoto;Kamitani, Wataru;Shimojima, Masayuki;Fukushi, Shuetsu	10.1101/2020.03.11.987016	Source	20	NO	2						-43902
4614	10.1101/2020.03.11.987222	2020-03-12	Preprint	bioRxiv	Discovery of a 382-nt deletion during the early evolution of SARS-CoV-2	Su, Yvonne Cf;Anderson, Danielle E;Young, Barnaby E;Zhu, Feng;Linster, Martin;Kalimuddin, Shirin;Low, Jenny Gh;Yan, Zhuang;Jayakumar, Jayanthi;Sun, Louisa;Yan, Gabriel Z;Mendenhall, Ian H;Leo, Yee Sin;Lye, David Chien;Wang, Lin Fa;Smith, Gavin Jd	10.1101/2020.03.11.987222	Source	21	NO	2						-43902
4615	10.1101/2020.03.11.987958	2020-03-12	Preprint	bioRxiv	A human monoclonal antibody blocking SARS-CoV-2 infection	Wang, Chunyan;Li, Wentao;Drabek, Dubravka;Okba, Nisreen M A;Haperen, Rien Van;Osterhaus, Albert D M E;Kuppeveld, Frank J M Van;Haagmans, Bart L;Grosveld, Frank;Bosch, Berend Jan	10.1101/2020.03.11.987958	Source	28	{u'is-preprint-of': [{u'asserted-by': u'subject', u'id': u'10.1038/s41467-020-16256-y', u'id-type': u'doi'}], u'cites': []}	1	2020-5-4	10.1038/s41467-020-16256-y	53	80		-43902
4625	10.1101/2020.02.27.967760	2020-03-11	Preprint	bioRxiv	The SARS-CoV-2 receptor ACE2 expression of maternal-fetal interface and fetal organs by single cell transcriptome study	Li, Mengmeng;Chen, Liang;Xiong, Chenglong;Li, Xiangjie	10.1101/2020.02.27.967760	Source	1	{u'is-preprint-of': [{u'asserted-by': u'subject', u'id': u'10.1371/journal.pone.0230295', u'id-type': u'doi'}], u'cites': []}	1	2020-4-16	10.1371/journal.pone.0230295	36	21		-43901
4626	10.1101/2020.03.02.974139	2020-03-11	Preprint	bioRxiv	A novel bat coronavirus reveals natural insertions at the S1/S2 cleavage site of the Spike protein and a possible recombinant origin of HCoV-19	Zhou, Hong;Chen, Xing;Hu, Tao;Li, Juan;Song, Hao;Liu, Yanran;Wang, Peihan;Liu, Di;Yang, Jing;Holmes, Edward C;Hughes, Alice C;Bi, Yuhai;Shi, Weifeng	10.1101/2020.03.02.974139	Source	14	NO	2						-43901
4627	10.1101/2020.03.04.976258	2020-03-11	Preprint	bioRxiv	Cryo-electron microscopy structure of the SADS-CoV spike glycoprotein provides insights into an evolution of unique coronavirus spike proteins	Guan, Hongxin;Wang, Youwang;Saeed, Abdullah F U H;Li, Jinyu;Jan, Syed Sajid;Perculija, Vanja;Li, Yu;Zhu, Ping;Ouyang, Songying	10.1101/2020.03.04.976258	Source	0	NO	2						-43901
4628	10.1101/2020.03.06.977876	2020-03-11	Preprint	bioRxiv	Crystal structure of SARS-CoV-2 nucleocapsid protein RNA binding domain reveals potential unique drug targeting sites	Kang, Sisi;Yang, Mei;Hong, Zhongsi;Zhang, Liping;Huang, Zhaoxia;Chen, Xiaoxue;He, Suhua;Zhou, Ziliang;Zhou, Zhechong;Chen, Qiuyue;Yan, Yan;Zhang, Changsheng;Shan, Hong;Chen, Shoudeng	10.1101/2020.03.06.977876	Source	7	{u'is-preprint-of': [{u'asserted-by': u'subject', u'id': u'10.1016/j.apsb.2020.04.009', u'id-type': u'doi'}], u'cites': []}	1	2020-4-21	10.1016/j.apsb.2020.04.009	41	24		-43901
4652	10.1101/2020.03.08.982637	2020-03-10	Preprint	bioRxiv	Aerodynamic Characteristics and RNA Concentration of SARS-CoV-2 Aerosol in Wuhan Hospitals during COVID-19 Outbreak	Liu, Yuan;Ning, Zhi;Chen, Yu;Guo, Ming;Liu, Yingle;Gali, Nirmal Kumar;Sun, Li;Duan, Yusen;Cai, Jing;Westerdahl, Dane;Liu, Xinjin;Ho, Kin Fai;Kan, Haidong;Fu, Qingyan;Lan, Ke	10.1101/2020.03.08.982637	Source	27	NO	2						-43900
4670	10.1101/2020.03.03.972133	2020-03-08	Preprint	bioRxiv	AI-aided design of novel targeted covalent inhibitors against SARS-CoV-2	Tang, Bowen;He, Fengming;Liu, Dongpeng;Fang, Meijuan;Wu, Zhen;Xu, Dong	10.1101/2020.03.03.972133	Source	4	NO	2						-43898
4686	10.1101/2020.02.29.965418	2020-03-07	Preprint	bioRxiv	The within-host viral kinetics of SARS-CoV-2	Li, Chentong;Xu, Jinhu;Liu, Jiawei;Zhou, Yicang	10.1101/2020.02.29.965418	Source	0	{u'is-preprint-of': [{u'asserted-by': u'subject', u'id': u'10.3934/mbe.2020159', u'id-type': u'doi'}], u'cites': []}	1	2020-3-25	10.3934/mbe.2020159	18	0		-43897
4687	10.1101/2020.03.02.972935	2020-03-07	Preprint	bioRxiv	Isolation and characterization of SARS-CoV-2 from the first US COVID-19 patient	Harcourt, Jennifer;Tamin, Azaibi;Lu, Xiaoyan;Kamili, Shifaq;Sakthivel, Senthil Kumar;Murray, Janna;Queen, Krista;Tao, Ying;Paden, Clinton R;Zhang, Jing;Li, Yan;Uehara, Anna;Wang, Haibin;Goldsmith, Cynthia;Bullock, Hannah A;Wang, Lijuan;Whitaker, Brett;Lynch, Brian;Gautam, Rashi;Schindewolf, Craig;Lokugamage, Kumari G;Scharton, Dionna;Plante, Jessica A;Mirchandani, Divya;Widen, Steven G;Narayanan,…	10.1101/2020.03.02.972935	Source	8	NO	2						-43897
4688	10.1101/2020.03.04.977736	2020-03-07	Preprint	bioRxiv	Novel Immunoglobulin Domain Proteins Provide Insights into Evolution and Pathogenesis Mechanisms of SARS-Related Coronaviruses	Tan, Yongjun;Schneider, Theresa;Leong, Matthew;Aravind, L;Zhang, Dapeng	10.1101/2020.03.04.977736	Source	3	NO	2						-43897
4690	10.1101/2020.03.05.979260	2020-03-07	Preprint	bioRxiv	LY6E impairs coronavirus fusion and confers immune control of viral disease	Pfaender, Stephanie;Mar, Katrina B;Michailidis, Eleftherios;Kratzel, Annika;Hirt, Dagny;V Kovski, Philip;Fan, Wenchun;Ebert, Nadine;Stalder, Hanspeter;Kleine Weber, Hannah;Hoffmann, Markus;Heinrich Hoffmann, H;Saeed, Mohsan;Dijkman, Ronald;Steinmann, Eike;Wight Carter, Mary;Hanners, Natasha W;Pohlmann, Stefan;Gallagher, Tom;Todt, Daniel;Zimmer, Gert;Rice, Charles M;Schoggins, John W;Thiel, Volker	10.1101/2020.03.05.979260	Source	4	NO	2						-43897
4691	10.1101/2020.03.06.980037	2020-03-07	Preprint	bioRxiv	Monoclonal antibodies for the S2 subunit of spike of SARS-CoV cross-react with the newly-emerged SARS-CoV-2	Zheng, Zhiqiang;Monteil, Vanessa M;Maurer Stroh, Sebastian;Yew, Chow Wenn;Leong, Carol;Mohd Ismail, Nur Khairiah;Arularasu, Suganya Cheyyatraivendran;Chow, Vincent Tak Kwong;Pin, Raymond Lin Tzer;Mirazimi, Ali;Hong, Wanjin;Tan, Yee Joo	10.1101/2020.03.06.980037	Source	8	NO	2						-43897
4694	10.1101/2020.02.05.935072	2020-03-06	Preprint	bioRxiv	The Essential Facts of Wuhan Novel Coronavirus Outbreak in China and Epitope-based Vaccine Designing against COVID-19	Sarkar, Bishajit;Ullah, Md Asad;Johora, Fatema Tuz;Taniya, Masuma Afrin;Araf, Yusha	10.1101/2020.02.05.935072	Source	3	NO	2						-43896
4695	10.1101/2020.02.17.952895	2020-03-06	Preprint	bioRxiv	Functional pangenome analysis suggests inhibition of the protein E as a readily available therapy for COVID-2019	Alam, Intikhab;Kamau, Allan;Kulmanov, Maxat;Arold, Stefan T;Pain, Arnab;Gojobori, Takashi;Duarte, Carlos M	10.1101/2020.02.17.952895	Source	1	NO	2						-43896
4741	10.1101/2020.03.02.968818	2020-03-05	Preprint	bioRxiv	Rapid metagenomic characterization of a case of imported COVID-19 in Cambodia	Manning, Jessica E;Bohl, Jennifer A;Lay, Sreyngim;Chea, Sophana;Sovann, Ly;Sengdoeurn, Yi;Heng, Seng;Vuthy, Chan;Kalantar, Katrina;Ahyong, Vida;Tan, Michelle;Sheu, Jonathan;Tato, Cristina M;De Risi, Joseph L;Baril, Laurence;Duong, Veasna;Dussart, Philippe;Karlsson, Erik A	10.1101/2020.03.02.968818	Source	2	NO	2						-43895
4742	10.1101/2020.03.02.972927	2020-03-05	Preprint	bioRxiv	Viral Architecture of SARS-CoV-2 with Post-Fusion Spike Revealed by Cryo-EM	Liu, Chuang;Yang, Yang;Gao, Yuanzhu;Shen, Chenguang;Ju, Bin;Liu, Congcong;Tang, Xian;Wei, Jinli;Ma, Xiaomin;Liu, Weilong;Xu, Shuman;Liu, Yingxia;Yuan, Jing;Wu, Jing;Liu, Zheng;Zhang, Zheng;Wang, Peiyi;Liu, Lei	10.1101/2020.03.02.972927	Source	13	NO	2						-43895
4745	10.1101/2020.03.04.975995	2020-03-04	Preprint	bioRxiv	Strong evolutionary convergence of receptor-binding protein spike between COVID-19 and SARS-related coronaviruses	Wu, Yonghua	10.1101/2020.03.04.975995	Source	4	NO	2						-43894
4775	10.1101/2020.03.02.968388	2020-03-03	Preprint	bioRxiv	Crystal structure of Nsp15 endoribonuclease NendoU from SARS-CoV-2	Kim, Youngchang;Jedrzejczak, Robert;Maltseva, Natalia I;Endres, Michael;Godzik, Adam;Michalska, Karolina;Joachimiak, Andrzej	10.1101/2020.03.02.968388	Source	2	{u'is-preprint-of': [{u'asserted-by': u'subject', u'id': u'10.1002/pro.3873', u'id-type': u'doi'}], u'cites': []}	1	2020-4-18	10.1002/pro.3873	46	18		-43893
4778	10.1101/2020.02.04.934232	2020-03-02	Preprint	bioRxiv	Design of multi epitope-based peptide vaccine against E protein of human COVID-19: An immunoinformatics approach	Abdelmageed, Miyssa I;Abdelmoneim, Abdelrahman H;Mustafa, Mujahed I;Elfadol, Nafisa M;Murshed, Naseem S;Shantier, Shaza W;Makhawi, Abdelrafie M	10.1101/2020.02.04.934232	Source	14	NO	2						-43892
4782	10.1101/2020.02.26.961938	2020-03-02	Preprint	bioRxiv	Predictions for the binding domain and potential new drug targets of 2019-nCoV	Zeng, Zehua;Luo, Zhi;Du, Hongwu	10.1101/2020.02.26.961938	Source	0	NO	2						-43892
4783	10.1101/2020.02.26.967026	2020-03-02	Preprint	bioRxiv	CRISPR-based surveillance for COVID-19 using genomically-comprehensive machine learning design	Metsky, Hayden C;Freije, Catherine A;Kosoko Thoroddsen, Tinna Solveig F;Sabeti, Pardis C;Myhrvold, Cameron	10.1101/2020.02.26.967026	Source	19	NO	2						-43892
4785	10.1101/2020.02.27.969006	2020-03-02	Preprint	bioRxiv	Comparative genomic analysis revealed specific mutation pattern between human coronavirus SARS-CoV-2 and Bat-SARSr-CoV RaTG13	Lv, Longxian;Li, Gaolei;Chen, Jinhui;Liang, Xinle;Li, Yudong	10.1101/2020.02.27.969006	Source	8	NO	2						-43892
4786	10.1101/2020.02.29.971101	2020-03-02	Preprint	bioRxiv	Mutations, Recombination and Insertion in the Evolution of 2019-nCoV	Wu, Aiping;Niu, Peihua;Wang, Lulan;Zhou, Hangyu;Zhao, Xiang;Wang, Wenling;Wang, Jingfeng;Ji, Chengyang;Ding, Xiao;Wang, Xianyue;Lu, Roujian;Gold, Sarah;Aliyari, Saba;Zhang, Shilei;Vikram, Ellee;Zou, Angela;Lenh, Emily;Chen, Janet;Ye, Fei;Han, Na;Peng, Yousong;Guo, Haitao;Wu, Guizhen;Jiang, Taijiao;Tan, Wenjie;Cheng, Genhong	10.1101/2020.02.29.971101	Source	3	NO	2						-43892
4787	10.1101/2020.02.29.971127	2020-03-02	Preprint	bioRxiv	An ultrasensitive, rapid, and portable coronavirus SARS-CoV-2 sequence detection method based on CRISPR-Cas12	Lucia, Curti;Federico, Pereyra Bonnet;Alejandra, Gimenez Carla	10.1101/2020.02.29.971127	Source	12	NO	2						-43892
4808	10.1101/2020.02.07.939389	2020-02-28	Preprint	bioRxiv	The Pathogenicity of SARS-CoV-2 in hACE2 Transgenic Mice	Bao, Linlin;Deng, Wei;Huang, Baoying;Gao, Hong;Liu, Jiangning;Ren, Lili;Wei, Qiang;Yu, Pin;Xu, Yanfeng;Qi, Feifei;Qu, Yajin;Li, Fengdi;Lv, Qi;Wang, Wenling;Xue, Jing;Gong, Shuran;Liu, Mingya;Wang, Guanpeng;Wang, Shunyi;Song, Zhiqi;Zhao, Linna;Liu, Peipei;Zhao, Li;Ye, Fei;Wang, Huijuan;Zhou, Weimin;Zhu, Na;Zhen, Wei;Yu, Haisheng;Zhang, Xiaojuan;Guo, Li;Chen, Lan;Wang, Conghui;Wang, Ying;Wang, Xinm…	10.1101/2020.02.07.939389	Source	23	{u'is-preprint-of': [{u'asserted-by': u'subject', u'id': u'10.1038/s41586-020-2312-y', u'id-type': u'doi'}], u'cites': []}	1	2020-5-7	10.1038/s41586-020-2312-y	69	82		-43889
4824	10.1101/2020.02.22.951178	2020-02-27	Preprint	bioRxiv	Spike protein binding prediction with neutralizing antibodies of SARS-CoV-2	Park, Tamina;Lee, Sang Yeop;Kim, Seil;Kim, Mi Jeong;Kim, Hong Gi;Jun, Sangmi;Kim, Seung Il;Kim, Bum Tae;Park, Edmond Changkyun;Park, Daeui	10.1101/2020.02.22.951178	Source	6	NO	2						-43888
4825	10.1101/2020.02.22.961268	2020-02-27	Preprint	bioRxiv	A simple magnetic nanoparticles-based viral RNA extraction method for efficient detection of SARS-CoV-2	Zhao, Zhen;Cui, Haodong;Song, Wenxing;Ru, Xiaoling;Zhou, Wenhua;Yu, Xuefeng	10.1101/2020.02.22.961268	Source	6	NO	2						-43888
4828	10.1101/2020.02.24.963348	2020-02-27	Preprint	bioRxiv	Increasing Host Cellular Receptor—Angiotensin-Converting Enzyme 2 (ACE2) Expression by Coronavirus may Facilitate 2019-nCoV Infection	Wang, Pei Hui;Cheng, Yun	10.1101/2020.02.24.963348	Source	14	NO	2						-43888
4831	10.1101/2020.02.25.964775	2020-02-27	Preprint	bioRxiv	Comparative analysis of primer-probe sets for the laboratory confirmation of SARS-CoV-2	Jung, Yu Jin;Park, Gun Soo;Moon, Jun Hye;Ku, Keunbon;Beak, Seung Hwa;Kim, Seil;Park, Edmond Changkyun;Park, Daeui;Lee, Jong Hwan;Byeon, Cheol Woo;Lee, Joong Jin;Maeng, Jin Soo;Kim, Seong Jun;Kim, Seung Il;Kim, Bum Tae;Lee, Min Jun;Kim, Hong Gi	10.1101/2020.02.25.964775	Source	10	NO	2						-43888
4832	10.1101/2020.02.25.965434	2020-02-27	Preprint	bioRxiv	Epitope-based peptide vaccine design and target site characterization against novel coronavirus disease caused by SARS-CoV-2	Li, Lin;Sun, Ting;He, Yufei;Li, Wendong;Fan, Yubo;Zhang, Jing	10.1101/2020.02.25.965434	Source	1	NO	2						-43888
4851	10.1101/2020.02.15.950568	2020-02-25	Preprint	bioRxiv	Multivariate Analyses of Codon Usage of SARS-CoV-2 and other betacoronaviruses	Gu, Haogao;Chu, Daniel;Peiris, Malik;Poon, Leo L M	10.1101/2020.02.15.950568	Source	4	{u'is-preprint-of': [{u'asserted-by': u'subject', u'id': u'10.1093/ve/veaa032', u'id-type': u'doi'}], u'cites': []}	1	2020-4-17	10.1093/ve/veaa032	52	1		-43886
4858	10.1101/2020.02.21.959973	2020-02-25	Preprint	bioRxiv	No more business as usual: agile and effective responses to emerging pathogen threats require open data and open analytics	Teams, Galaxy And Hy Phy Developments;Nekrutenko, Anton;Pond, Sergei L Kosakovsky	10.1101/2020.02.21.959973	Source	1	NO	2						-43886
4893	10.1101/2020.02.20.958785	2020-02-22	Preprint	bioRxiv	Inactivating porcine coronavirus before nuclei acid isolation with the temperature higher than 56 °C damages its genome integrity seriously	Zhang, Qingxin;Zhao, Qingshun	10.1101/2020.02.20.958785	Source	1	NO	2						-43883
4897	10.1101/2020.02.16.951913	2020-02-21	Preprint	bioRxiv	Single cell RNA sequencing of 13 human tissues identify cell types and receptors of human coronaviruses	Qi, Furong;Qian, Shen;Zhang, Shuye;Zhang, Zheng	10.1101/2020.02.16.951913	Source	11	NO	2						-43882
4898	10.1101/2020.02.17.952903	2020-02-21	Preprint	bioRxiv	Molecular mechanism of evolution and human infection with the novel coronavirus (2019-nCoV)	He, Jiahua;Tao, Huanyu;Yan, Yumeng;Huang, Sheng You;Xiao, Yi	10.1101/2020.02.17.952903	Source	7	{u'is-preprint-of': [{u'asserted-by': u'subject', u'id': u'10.3390/v12040428', u'id-type': u'doi'}], u'cites': []}	1	2020-4-13	10.3390/v12040428	52	10		-43882
4899	10.1101/2020.02.20.958272	2020-02-21	Preprint	bioRxiv	A Multiscale and Comparative Model for Receptor Binding of 2019 Novel Coronavirus and the Implication of its Life Cycle in Host Cells	Su, Zhaoqian;Wu, Yinghao	10.1101/2020.02.20.958272	Source	3	NO	2						-43882
4900	10.1101/2020.02.21.959817	2020-02-21	Preprint	bioRxiv	Rapid reconstruction of SARS-CoV-2 using a synthetic genomics platform	Thao, Tran Thi Nhu;Labroussaa, Fabien;Ebert, Nadine;V Kovski, Philip;Stalder, Hanspeter;Portmann, Jasmine;Kelly, Jenna;Steiner, Silvio;Holwerda, Melle;Kratzel, Annika;Gultom, Mitra;Laloli, Laura;Husser, Linda;Wider, Manon;Pfaender, Stephanie;Hirt, Dagny;Cippa, Valentina;Crespo Pomar, Silvia;Schroder, Simon;Muth, Doreen;Niemeyer, Daniela;Muller, Marcel A;Drosten, Christian;Dijkman, Ronald;Jores, J…	10.1101/2020.02.21.959817	Source	3	NO	2						-43882
4901	10.1101/2020.02.03.932350	2020-02-20	Preprint	bioRxiv	Machine learning using intrinsic genomic signatures for rapid classification of novel pathogens: COVID-19 case study	Randhawa, Gurjit S;Soltysiak, Maximillian P M;Roz, Hadi El;Souza, Camila P E De;Hill, Kathleen A;Kari, Lila	10.1101/2020.02.03.932350	Source	3	{u'is-preprint-of': [{u'asserted-by': u'subject', u'id': u'10.1371/journal.pone.0232391', u'id-type': u'doi'}], u'cites': []}	1	2020-4-24	10.1371/journal.pone.0232391	64	20		-43881
4903	10.1101/2020.02.12.945576	2020-02-20	Preprint	bioRxiv	Aberrant pathogenic GM-CSF+ T cells and inflammatory CD14+CD16+ monocytes in severe pulmonary syndrome patients of a new coronavirus	Zhou, Yonggang;Fu, Binqing;Zheng, Xiaohu;Wang, Dongsheng;Zhao, Changcheng;Qi, Yingjie;Sun, Rui;Tian, Zhigang;Xu, Xiaoling;Wei, Haiming	10.1101/2020.02.12.945576	Source	40	NO	2						-43881
4907	10.1101/2020.02.16.951723	2020-02-20	Preprint	bioRxiv	SARS-CoV-2 and SARS-CoV Spike-RBD Structure and Receptor Binding Comparison and Potential Implications on Neutralizing Antibody and Vaccine Development	Sun, Chunyun;Chen, Long;Yang, Ji;Luo, Chunxia;Zhang, Yanjing;Li, Jing;Yang, Jiahui;Zhang, Jie;Xie, Liangzhi	10.1101/2020.02.16.951723	Source	7	NO	2						-43881
4912	10.1101/2020.02.17.951335	2020-02-20	Preprint	bioRxiv	Isolation and Characterization of 2019-nCoV-like Coronavirus from Malayan Pangolins	Xiao, Kangpeng;Zhai, Junqiong;Feng, Yaoyu;Zhou, Niu;Zhang, Xu;Zou, Jie Jian;Li, Na;Guo, Yaqiong;Li, Xiaobing;Shen, Xuejuan;Zhang, Zhipeng;Shu, Fanfan;Huang, Wanyi;Li, Yu;Zhang, Ziding;Chen, Rui Ai;Wu, Ya Jiang;Peng, Shi Ming;Huang, Mian;Xie, Wei Jun;Cai, Qin Hui;Hou, Fang Hui;Liu, Yahong;Chen, Wu;Xiao, Lihua;Shen, Yongyi	10.1101/2020.02.17.951335	Source	37	NO	2						-43881
4913	10.1101/2020.02.17.952879	2020-02-20	Preprint	bioRxiv	X-ray Structure of Main Protease of the Novel Coronavirus SARS-CoV-2 Enables Design of α-Ketoamide Inhibitors	Zhang, Linlin;Lin, Daizong;Sun, Xinyuanyuan;Rox, Katharina;Hilgenfeld, Rolf	10.1101/2020.02.17.952879	Source	1	NO	2						-43881
4922	10.1101/2020.02.18.954628	2020-02-20	Preprint	bioRxiv	Are pangolins the intermediate host of the 2019 novel coronavirus (2019-nCoV) ?	Liu, Ping;Jiang, Jing Zhe;Wan, Xiu Feng;Hua, Yan;Wang, Xiaohu;Hou, Fanghui;Chen, Jing;Zou, Jiejian;Chen, Jinping	10.1101/2020.02.18.954628	Source	19	NO	2						-43881
4923	10.1101/2020.02.19.950253	2020-02-20	Preprint	bioRxiv	Pangolin homology associated with 2019-nCoV	Zhang, Tao;Wu, Qunfu;Zhang, Zhigang	10.1101/2020.02.19.950253	Source	14	NO	2						-43881
4924	10.1101/2020.02.19.956235	2020-02-20	Preprint	bioRxiv	Crystal structure of the 2019-nCoV spike receptor-binding domain bound with the ACE2 receptor	Lan, Jun;Ge, Jiwan;Yu, Jinfang;Shan, Sisi;Zhou, Huan;Fan, Shilong;Zhang, Qi;Shi, Xuanling;Wang, Qisheng;Zhang, Linqi;Wang, Xinquan	10.1101/2020.02.19.956235	Source	57	NO	2						-43881
4925	10.1101/2020.02.19.956581	2020-02-20	Preprint	bioRxiv	Structure, function and antigenicity of the SARS-CoV-2 spike glycoprotein	Walls, Alexandra C;Park, Young Jun;Alexandra Tortorici, M;Wall, Abigail;Mcguire, Andrew T;Veesler, David	10.1101/2020.02.19.956581	Source	46	NO	2						-43881
4926	10.1101/2020.02.19.956946	2020-02-20	Preprint	bioRxiv	Structural basis for the recognition of the 2019-nCoV by human ACE2	Yan, Renhong;Zhang, Yuanyuan;Guo, Yingying;Xia, Lu;Zhou, Qiang	10.1101/2020.02.19.956946	Source	33	NO	2						-43881
4927	10.1101/2020.02.19.957118	2020-02-20	Preprint	bioRxiv	Mucin 4 Protects Female Mice from Coronavirus Pathogenesis	Plante, Jessica A;Plante, Kenneth S;Gralinski, Lisa E;Beall, Anne;Ferris, Martin T;Bottomly, Daniel;Green, Richard;Mcweeney, Shannon K;Heise, Mark T;Baric, Ralph S;Menachery, Vineet D	10.1101/2020.02.19.957118	Source	0	NO	2						-43881
4932	10.1101/2020.02.17.945014	2020-02-19	Preprint	bioRxiv	Modulation of metabolic functions through Cas13d-mediated gene knockdown in liver	He, Bingbing;Peng, Wenbo;Huang, Jia;Zhang, Hang;Zhou, Yingsi;Yang, Xiali;Liu, Jing;Li, Zhijie;Xu, Chunlong;Xue, Mingxing;Yang, Hui;Huang, Pengyu	10.1101/2020.02.17.945014	Source	0	NO	2						-43880
4937	10.1101/2020.01.31.929695	2020-02-18	Preprint	bioRxiv	Molecular Modeling Evaluation of the Binding Effect of Ritonavir, Lopinavir and Darunavir to Severe Acute Respiratory Syndrome Coronavirus 2 Proteases	Lin, Shen;Shen, Runnan;He, Jingdong;Li, Xinhao;Guo, Xushun	10.1101/2020.01.31.929695	Source	7	NO	2						-43879
4938	10.1101/2020.02.08.939892	2020-02-18	Preprint	bioRxiv	Single-cell Analysis of ACE2 Expression in Human Kidneys and Bladders Reveals a Potential Route of 2019-nCoV Infection	Lin, Wei;Hu, Longfei;Zhang, Yan;Ooi, Joshua D;Meng, Ting;Jin, Peng;Ding, Xiang;Peng, Longkai;Song, Lei;Xiao, Zhou;Ao, Xiang;Xiao, Xiangcheng;Zhou, Qiaoling;Xiao, Ping;Fan, Jue;Zhong, Yong	10.1101/2020.02.08.939892	Source	7	NO	2						-43879
4939	10.1101/2020.02.10.942185	2020-02-18	Preprint	bioRxiv	Structural modeling of 2019-novel coronavirus (nCoV) spike protein reveals a proteolytically-sensitive activation loop as a distinguishing feature compared to SARS-CoV and related SARS-like coronaviruses	Jaimes, Javier A;Andre, Nicole M;Millet, Jean K;Whittaker, Gary R	10.1101/2020.02.10.942185	Source	9	NO	2						-43879
4946	10.1101/2020.02.13.945485	2020-02-18	Preprint	bioRxiv	Identification of 2019-nCoV related coronaviruses in Malayan pangolins in southern China	Lam, Tommy Tsan Yuk;Shum, Marcus Ho Hin;Zhu, Hua Chen;Tong, Yi Gang;Ni, Xue Bing;Liao, Yun Shi;Wei, Wei;Cheung, William Yiu Man;Li, Wen Juan;Li, Lian Feng;Leung, Gabriel M;Holmes, Edward C;Hu, Yan Ling;Guan, Yi	10.1101/2020.02.13.945485	Source	51	{u'is-preprint-of': [{u'asserted-by': u'subject', u'id': u'10.1038/s41586-020-2169-0', u'id-type': u'doi'}], u'cites': []}	1	2020-3-26	10.1038/s41586-020-2169-0	37	161		-43879
4953	10.1101/2020.02.17.951848	2020-02-18	Preprint	bioRxiv	Structure of dimeric full-length human ACE2 in complex with B0AT1	Yan, Renhong;Zhang, Yuanyuan;Li, Yaning;Xia, Lu;Zhou, Qiang	10.1101/2020.02.17.951848	Source	14	NO	2						-43879
4972	10.1101/2020.02.08.926006	2020-02-16	Preprint	bioRxiv	The insert sequence in SARS-CoV-2 enhances spike protein cleavage by TMPRSS	Meng, Tong;Cao, Hao;Zhang, Hao;Kang, Zijian;Xu, Da;Gong, Haiyi;Wang, Jing;Li, Zifu;Cui, Xingang;Xu, Huji;Wei, Haifeng;Pan, Xiuwu;Zhu, Rongrong;Xiao, Jianru;Zhou, Wang;Cheng, Liming;Liu, Jianmin	10.1101/2020.02.08.926006	Source	14	NO	2						-43877
4974	10.1101/2020.02.11.944462	2020-02-15	Preprint	bioRxiv	Cryo-EM Structure of the 2019-nCoV Spike in the Prefusion Conformation	Wrapp, Daniel;Wang, Nianshuang;Corbett, Kizzmekia S;Goldsmith, Jory A;Hsieh, Ching Lin;Abiona, Olubukola;Graham, Barney S;Mclellan, Jason S	10.1101/2020.02.11.944462	Source	45	{u'is-preprint-of': [{u'asserted-by': u'subject', u'id': u'10.1126/science.abb2507', u'id-type': u'doi'}], u'cites': []}	1	2020-2-19	10.1126/science.abb2507	4	1043		-43876
4975	10.1101/2020.02.08.939660	2020-02-14	Preprint	bioRxiv	Identification of a pangolin niche for a 2019-nCoV-like coronavirus through an extensive meta-metagenomic search	Wahba, Lamia;Jain, Nimit;Fire, Andrew Z;Shoura, Massa J;Artiles, Karen L;Mccoy, Matthew J;Jeong, Dae Eun	10.1101/2020.02.08.939660	Source	3	NO	2						-43875
4976	10.1101/2020.02.10.942136	2020-02-14	Preprint	bioRxiv	Structural genomics and interactomics of 2019 Wuhan novel coronavirus, 2019-nCoV, indicate evolutionary conserved functional regions of viral proteins	Cui, Hongzhu;Gao, Ziyang;Liu, Ming;Lu, Senbao;Mo, Sun;Mkandawire, Winnie;Narykov, Oleksandr;Srinivasan, Suhas;Korkin, Dmitry	10.1101/2020.02.10.942136	Source	2	NO	2						-43875
4979	10.1101/2020.01.25.919787	2020-02-13	Preprint	bioRxiv	Time-varying transmission dynamics of Novel Coronavirus Pneumonia in China	Liu, Tao;Hu, Jianxiong;Xiao, Jianpeng;He, Guanhao;Kang, Min;Rong, Zuhua;Lin, Lifeng;Zhong, Haojie;Huang, Qiong;Deng, Aiping;Zeng, Weilin;Tan, Xiaohua;Zeng, Siqing;Zhu, Zhihua;Li, Jiansen;Gong, Dexin;Wan, Donghua;Chen, Shaowei;Guo, Lingchuan;Li, Yan;Sun, Limei;Liang, Wenjia;Song, Tie;He, Jianfeng;Ma, Wenjun	10.1101/2020.01.25.919787	Source	32	NO	2						-43874
4980	10.1101/2020.02.05.935387	2020-02-13	Preprint	bioRxiv	Teicoplanin potently blocks the cell entry of 2019-nCoV	Zhang, Junsong;Ma, Xiancai;Yu, Fei;Liu, Jun;Zou, Fan;Pan, Ting;Zhang, Hui	10.1101/2020.02.05.935387	Source	15	NO	2						-43874
4981	10.1101/2020.02.05.936013	2020-02-13	Preprint	bioRxiv	Potentially highly potent drugs for 2019-nCoV	Nguyen, Duc Duy;Gao, Kaifu;Chen, Jiahui;Wang, Rui;Wei, Guo Wei	10.1101/2020.02.05.936013	Source	5	NO	2						-43874
4982	10.1101/2020.02.07.939207	2020-02-13	Preprint	bioRxiv	Evidence of recombination in coronaviruses implicating pangolin origins of nCoV-2019	Wong, Matthew C;Cregeen, Sara J Javornik;Ajami, Nadim J;Petrosino, Joseph F	10.1101/2020.02.07.939207	Source	36	NO	2						-43874
4987	10.1101/2020.02.03.933226	2020-02-12	Preprint	bioRxiv	Preliminary identification of potential vaccine targets for the COVID-19 coronavirus (SARS-CoV-2) based on SARS-CoV immunological studies	Ahmed, Syed Faraz;Quadeer, Ahmed A;Mckay, Matthew R	10.1101/2020.02.03.933226	Source	20	NO	2						-43873
5001	10.1101/2020.02.07.937862	2020-02-11	Preprint	bioRxiv	Severe acute respiratory syndrome-related coronavirus: The species and its viruses – a statement of the Coronavirus Study Group	Gorbalenya, Alexander E;Baker, Susan C;Baric, Ralph S;Groot, Raoul J De;Drosten, Christian;Gulyaeva, Anastasia A;Haagmans, Bart L;Lauber, Chris;Leontovich, Andrey M;Neuman, Benjamin W;Penzar, Dmitry;Perlman, Stanley;Poon, Leo L M;Samborskiy, Dmitry;Sidorov, Igor A;Sola, Isabel;Ziebuhr, John	10.1101/2020.02.07.937862	Source	123	{u'is-preprint-of': [{u'asserted-by': u'subject', u'id': u'10.1038/s41564-020-0695-z', u'id-type': u'doi'}], u'cites': []}	1	2020-3-2	10.1038/s41564-020-0695-z	20	675		-43872
5002	10.1101/2020.02.07.939124	2020-02-11	Preprint	bioRxiv	Exploring the coronavirus epidemic using the new WashU Virus Genome Browser	Flynn, Jennifer A;Purushotham, Deepak;Choudhary, Mayank Nk;Zhuo, Xiaoyu;Fan, Changxu;Matt, Gavriel;Li, Daofeng;Wang, Ting	10.1101/2020.02.07.939124	Source	1	NO	2						-43872
5010	10.1101/2020.02.04.933135	2020-02-08	Preprint	bioRxiv	Protein structure and sequence re-analysis of 2019-nCoV genome does not indicate snakes as its intermediate host or the unique similarity between its spike protein insertions and HIV-1	Zhang, Chengxin;Zheng, Wei;Huang, Xiaoqiang;Bell, Eric W;Zhou, Xiaogen;Zhang, Yang	10.1101/2020.02.04.933135	Source	5	{u'is-preprint-of': [{u'asserted-by': u'subject', u'id': u'10.1021/acs.jproteome.0c00129', u'id-type': u'doi'}], u'cites': []}	1	2020-3-22	10.1021/acs.jproteome.0c00129	43	28		-43869
5013	10.1101/2020.02.05.920009	2020-02-07	Preprint	bioRxiv	A database resource for Genome-wide dynamics analysis of Coronaviruses on a historical and global scale	Zhu, Zhenglin;Meng, Kaiwen;Meng, Geng	10.1101/2020.02.05.920009	Source	0	NO	2						-43868
5015	10.1101/2020.02.02.931162	2020-02-05	Preprint	bioRxiv	Genomic variance of the 2019-nCoV coronavirus	Ceraolo, Carmine;Giorgi, Federico M	10.1101/2020.02.02.931162	Source	8	{u'is-preprint-of': [{u'asserted-by': u'subject', u'id': u'10.1002/jmv.25700', u'id-type': u'doi'}], u'cites': []}	1	2020-2-6	10.1002/jmv.25700	1	86		-43866
5021	10.1101/2020.01.29.925867	2020-02-04	Preprint	bioRxiv	Insights into Cross-species Evolution of Novel Human Coronavirus 2019-nCoV and Defining Immune Determinants for Vaccine Development	Ramaiah, Arunachalam;Arumugaswami, Vaithilingaraja	10.1101/2020.01.29.925867	Source	10	NO	2						-43865
5022	10.1101/2020.01.30.927889	2020-02-04	Preprint	bioRxiv	Machine intelligence design of 2019-nCoV drugs	Gao, Kaifu;Nguyen, Duc Duy;Wang, Rui;Wei, Guo Wei	10.1101/2020.01.30.927889	Source	6	NO	2						-43865
5025	10.1101/2020.02.01.930537	2020-02-04	Preprint	bioRxiv	Fast assessment of human receptor-binding capability of 2019 novel coronavirus (2019-nCoV)	Huang, Qiang;Herrmann, Andreas	10.1101/2020.02.01.930537	Source	11	NO	2						-43865
5027	10.1101/2020.02.03.931766	2020-02-04	Preprint	bioRxiv	Specific ACE2 Expression in Cholangiocytes May Cause Liver Damage After 2019-nCoV Infection	Chai, Xiaoqiang;Hu, Longfei;Zhang, Yan;Han, Weiyu;Lu, Zhou;Ke, Aiwu;Zhou, Jian;Shi, Guoming;Fang, Nan;Fan, Jia;Cai, Jiabin;Fan, Jue;Lan, Fei	10.1101/2020.02.03.931766	Source	92	NO	2						-43865
5030	10.1101/2020.02.01.929976	2020-02-03	Preprint	bioRxiv	Potent neutralization of 2019 novel coronavirus by recombinant ACE2-Ig	Lei, Changhai;Fu, Wenyan;Qian, Kewen;Li, Tian;Zhang, Sheng;Ding, Min;Hu, Shi	10.1101/2020.02.01.929976	Source	24	NO	2						-43864
5031	10.1101/2020.01.21.914044	2020-02-02	Preprint	bioRxiv	Host and infectivity prediction of Wuhan 2019 novel coronavirus using deep learning algorithm	Guo, Qian;Li, Mo;Wang, Chunhui;Wang, Peihong;Fang, Zhencheng;Tan, Jie;Wu, Shufang;Xiao, Yonghong;Zhu, Huaiqiu	10.1101/2020.01.21.914044	Source	16	NO	2						-43863
5032	10.1101/2020.01.24.919183	2020-02-02	Preprint	bioRxiv	Complete genome characterisation of a novel coronavirus associated with severe human respiratory disease in Wuhan, China	Wu, Fan;Zhao, Su;Yu, Bin;Chen, Yan Mei;Wang, Wen;Hu, Yi;Song, Zhi Gang;Tao, Zhao Wu;Tian, Jun Hua;Pei, Yuan Yuan;Yuan, Ming Li;Zhang, Yu Ling;Dai, Fa Hui;Liu, Yi;Wang, Qi Min;Zheng, Jiao Jiao;Xu, Lin;Holmes, Edward C;Zhang, Yong Zhen	10.1101/2020.01.24.919183	Source	27	NO	2						-43863
5033	10.1101/2020.01.30.927871	2020-02-02	Preprint	bioRxiv	Uncanny similarity of unique inserts in the 2019-nCoV spike protein to HIV-1 gp120 and Gag	Pradhan, Prashant;Pandey, Ashutosh Kumar;Mishra, Akhilesh;Gupta, Parul;Tripathi, Praveen Kumar;Menon, Manoj Balakrishnan;Gomes, James;Vivekanandan, Perumal;Kundu, Bishwajit	10.1101/2020.01.30.927871	Source	19	NO	2						-43863
5035	10.1101/2020.01.31.928796	2020-02-02	Preprint	bioRxiv	Genome Detective Coronavirus Typing Tool for rapid identification and characterization of novel coronavirus genomes	Cleemput, Sara;Dumon, Wim;Fonseca, Vagner;Karim, Wasim Abdool;Giovanetti, Marta;Alcantara, Luiz Carlos;Deforche, Koen;Oliveira, Tulio De	10.1101/2020.01.31.928796	Source	6	NO	2						-43863
5036	10.1101/2020.01.31.929497	2020-02-02	Preprint	bioRxiv	Highly Distinguished Amino Acid Sequences of 2019-nCoV (Wuhan Coronavirus)	Beal, Jacob;Mitchell, Thomas;Wyschogrod, Daniel;Manthey, Jeff;Clore, Adam	10.1101/2020.01.31.929497	Source	1	NO	2						-43863
5037	10.1101/2020.01.31.929547	2020-02-02	Preprint	bioRxiv	Predicting commercially available antiviral drugs that may act on the novel coronavirus (2019-nCoV), Wuhan, China through a drug-target interaction deep learning model	Beck, Bo Ram;Shin, Bonggun;Choi, Yoonjung;Park, Sungsoo;Kang, Keunsoo	10.1101/2020.01.31.929547	Source	17	NO	2						-43863
5038	10.1101/2020.01.25.919688	2020-01-31	Preprint	bioRxiv	MRCA time and epidemic dynamics of the 2019 novel coronavirus	Zhang, Chi;Wang, Mei	10.1101/2020.01.25.919688	Source	3	NO	2						-43861
5039	10.1101/2020.01.30.927574	2020-01-31	Preprint	bioRxiv	Nucleotide Analogues as Inhibitors of Viral Polymerases	Ju, Jingyue;Kumar, Shiv;Li, Xiaoxu;Jockusch, Steffen;Russo, James J	10.1101/2020.01.30.927574	Source	7	NO	2						-43861
5040	10.1101/2020.01.30.927806	2020-01-31	Preprint	bioRxiv	The digestive system is a potential route of 2019-nCov infection: a bioinformatics analysis based on single-cell transcriptomes	Zhang, Hao;Kang, Zijian;Gong, Haiyi;Xu, Da;Wang, Jing;Li, Zifu;Cui, Xingang;Xiao, Jianru;Meng, Tong;Zhou, Wang;Liu, Jianmin;Xu, Huji	10.1101/2020.01.30.927806	Source	84	NO	2						-43861
5041	10.1101/2020.01.31.929042	2020-01-31	Preprint	bioRxiv	The novel coronavirus 2019 (2019-nCoV) uses the SARS-coronavirus receptor ACE2 and the cellular protease TMPRSS2 for entry into target cells	Hoffmann, Markus;Kleine Weber, Hannah;Kruger, Nadine;Muller, Marcel;Drosten, Christian;Pohlmann, Stefan	10.1101/2020.01.31.929042	Source	103	NO	2						-43861
5043	10.1101/2020.01.27.922443	2020-01-30	Preprint	bioRxiv	Breaking down of healthcare system: Mathematical modelling for controlling the novel coronavirus (2019-nCoV) outbreak in Wuhan, China	Ming, Wai Kit;Huang, Jian;Zhang, Casper J P	10.1101/2020.01.27.922443	Source	13	NO	2						-43860
5044	10.1101/2020.01.28.922922	2020-01-30	Preprint	bioRxiv	Therapeutic Drugs Targeting 2019-nCoV Main Protease by High-Throughput Screening	Li, Yan;Zhang, Jinyong;Wang, Ning;Li, Haibo;Shi, Yun;Guo, Gang;Liu, Kaiyun;Zeng, Hao;Zou, Quanming	10.1101/2020.01.28.922922	Source	19	NO	2						-43860
5045	10.1101/2020.01.30.926477	2020-01-30	Preprint	bioRxiv	Evolution and variation of 2019-novel coronavirus	Xiong, Chenglong;Jiang, Lufang;Chen, Yue;Jiang, Qingwu	10.1101/2020.01.30.926477	Source	7	NO	2						-43860
5046	10.1101/2020.01.23.916395	2020-01-29	Preprint	bioRxiv	Preliminary estimation of the basic reproduction number of novel coronavirus (2019-nCoV) in China, from 2019 to 2020: A data-driven analysis in the early phase of the outbreak	Zhao, Shi;Lin, Qianyin;Ran, Jinjun;Musa, Salihu S;Yang, Guangpu;Wang, Weiming;Lou, Yijun;Gao, Daozhou;Yang, Lin;He, Daihai;Wang, Maggie H	10.1101/2020.01.23.916395	Source	28	{u'is-preprint-of': [{u'asserted-by': u'subject', u'id': u'10.1016/j.ijid.2020.01.050', u'id-type': u'doi'}], u'cites': []}	1	2020-1-30	10.1016/j.ijid.2020.01.050	1	250		-43859
5048	10.1101/2020.01.29.924100	2020-01-29	Preprint	bioRxiv	Potential inhibitors for 2019-nCoV coronavirus M protease from clinically approved medicines	Liu, Xin;Wang, Xiu Jie	10.1101/2020.01.29.924100	Source	21	NO	2						-43859
5050	10.1101/2020.01.27.921627	2020-01-28	Preprint	bioRxiv	Nelfinavir was predicted to be a potential inhibitor of 2019-nCov main protease by an integrative approach combining homology modelling, molecular docking and binding free energy calculation	Xu, Zhijian;Peng, Cheng;Shi, Yulong;Zhu, Zhengdan;Mu, Kaijie;Wang, Xiaoyu;Zhu, Weiliang	10.1101/2020.01.27.921627	Source	25	NO	2						-43858
5051	10.1101/2020.01.28.923011	2020-01-28	Preprint	bioRxiv	Potent binding of 2019 novel coronavirus spike protein by a SARS coronavirus-specific human monoclonal antibody	Tian, Xiaolong;Li, Cheng;Huang, Ailing;Xia, Shuai;Lu, Sicong;Shi, Zhengli;Lu, Lu;Jiang, Shibo;Yang, Zhenlin;Wu, Yanling;Ying, Tianlei	10.1101/2020.01.28.923011	Source	10	{u'is-preprint-of': [{u'asserted-by': u'subject', u'id': u'10.1080/22221751.2020.1729069', u'id-type': u'doi'}], u'cites': []}	1	2020-2-17	10.1080/22221751.2020.1729069	20	246		-43858
5052	10.1101/2020.01.28.923169	2020-01-28	Preprint	bioRxiv	Beware of asymptomatic transmission: Study on 2019-nCoV prevention and control measures based on extended SEIR model	Shao, Peng;Shan, Yingji	10.1101/2020.01.28.923169	Source	5	NO	2						-43858
5053	10.1101/2020.01.26.920249	2020-01-27	Preprint	bioRxiv	Full-genome evolutionary analysis of the novel corona virus (2019-nCoV) rejects the hypothesis of emergence as a result of a recent recombination event	Paraskevis, D;Kostaki, E G;Magiorkinis, G;Panayiotakopoulos, G;Tsiodras, S	10.1101/2020.01.26.920249	Source	4	{u'is-preprint-of': [{u'asserted-by': u'subject', u'id': u'10.1016/j.meegid.2020.104212', u'id-type': u'doi'}], u'cites': []}	1	2020-1-29	10.1016/j.meegid.2020.104212	2	126		-43857
5054	10.1101/2020.01.23.916726	2020-01-25	Preprint	bioRxiv	Modelling the epidemic trend of the 2019 novel coronavirus outbreak in China	Shen, Mingwang;Peng, Zhihang;Xiao, Yanni;Zhang, Lei	10.1101/2020.01.23.916726	Source	32	NO	2						-43855
5055	10.1101/2020.01.24.919159	2020-01-25	Preprint	bioRxiv	2019-20 Wuhan coronavirus outbreak: Intense surveillance is vital for preventing sustained transmission in new locations	Thompson, R N	10.1101/2020.01.24.919159	Source	6	{u'is-preprint-of': [{u'asserted-by': u'subject', u'id': u'10.3390/jcm9020498', u'id-type': u'doi'}], u'cites': []}	1	2020-2-11	10.3390/jcm9020498	17	38		-43855
5056	10.1101/2020.01.23.917351	2020-01-24	Preprint	bioRxiv	Pattern of early human-to-human transmission of Wuhan 2019-nCoV	Riou, Julien;Althaus, Christian L	10.1101/2020.01.23.917351	Source	11	NO	2						-43854
5057	10.1101/2020.01.24.915157	2020-01-24	Preprint	bioRxiv	The 2019-new coronavirus epidemic: evidence for virus evolution	Benvenuto, Domenico;Giovannetti, Marta;Ciccozzi, Alessandra;Spoto, Silvia;Angeletti, Silvia;Ciccozzi, Massimo	10.1101/2020.01.24.915157	Source	6	{u'is-preprint-of': [{u'asserted-by': u'subject', u'id': u'10.1002/jmv.25688', u'id-type': u'doi'}], u'cites': []}	1	2020-1-29	10.1002/jmv.25688	5	113		-43854
5058	10.1101/2020.01.22.914952	2020-01-23	Preprint	bioRxiv	Discovery of a novel coronavirus associated with the recent pneumonia outbreak in humans and its potential bat origin	Zhou, Peng;Yang, Xing Lou;Wang, Xian Guang;Hu, Ben;Zhang, Lei;Zhang, Wei;Si, Hao Rui;Zhu, Yan;Li, Bei;Huang, Chao Lin;Chen, Hui Dong;Chen, Jing;Luo, Yun;Guo, Hua;Jiang, Ren Di;Liu, Mei Qin;Chen, Ying;Shen, Xu Rui;Wang, Xi;Zheng, Xiao Shuang;Zhao, Kai;Chen, Quan Jiao;Deng, Fei;Liu, Lin Lin;Yan, Bing;Zhan, Fa Xian;Wang, Yan Yi;Xiao, Gengfu;Shi, Zheng Li	10.1101/2020.01.22.914952	Source	74	{u'is-preprint-of': [{u'asserted-by': u'subject', u'id': u'10.1038/s41586-020-2012-7', u'id-type': u'doi'}], u'cites': []}	1	2020-2-3	10.1038/s41586-020-2012-7	11	2569		-43853
5059	10.1101/2020.01.20.913368	2020-01-22	Preprint	bioRxiv	Genomic and protein structure modelling analysis depicts the origin and infectivity of 2019-nCoV, a new coronavirus which caused a pneumonia outbreak in Wuhan, China	Dong, Ning;Yang, Xuemei;Ye, Lianwei;Chen, Kaichao;Chan, Edward Wai Chi;Yang, Mengsu;Chen, Sheng	10.1101/2020.01.20.913368	Source	22	NO	2						-43852
5060	10.1101/2020.01.22.915660	2020-01-22	Preprint	bioRxiv	Functional assessment of cell entry and receptor usage for lineage B β-coronaviruses, including 2019-nCoV	Letko, Michael;Munster, Vincent	10.1101/2020.01.22.915660	Source	33	{u'is-preprint-of': [{u'asserted-by': u'subject', u'id': u'10.1038/s41564-020-0688-y', u'id-type': u'doi'}], u'cites': []}	1	2020-2-24	10.1038/s41564-020-0688-y	33	352		-43852
5061	10.1101/2020.01.19.911669	2020-01-19	Preprint	bioRxiv	A mathematical model for simulating the transmission of Wuhan novel Coronavirus	Chen, Tianmu;Rui, Jia;Wang, Qiupeng;Zhao, Zeyu;Cui, Jing An;Yin, Ling	10.1101/2020.01.19.911669	Source	11	NO	2						-43849
1	10.1101/2020.02.22.20023267	2020-05-31	Preprint	medRxiv	A Novel Method for the Estimation of a Dynamic Effective Reproduction Number (Dynamic-R) in the CoViD-19 Outbreak	Chong, Yi Chen	10.1101/2020.02.22.20023267	Source	0	NO	2					2020-08-11	-43982
2	10.1101/2020.04.08.20054551	2020-05-31	Preprint	medRxiv	Safety of hydroxychloroquine, alone and in combination with azithromycin, in light of rapid wide-spread use for COVID-19: a multinational, network cohort and self-controlled case series study	Lane, Jennifer C E;Weaver, James;Kostka, Kristin;Duarte Salles, Talita;Abrahao, Maria Tereza F;Alghoul, Heba;Alser, Osaid;Alshammari, Thamir M;Biedermann, Patricia;Burn, Edward;Casajust, Paula;Conover, Mitch;Culhane, Aedin C;Davydov, Alexander;Du Vall, Scott L;Dymshyts, Dmitry;Bertolin, Sergio Fernandez;Fister, Kristina;Hardin, Jill;Hester, Laura;Hripcsak, George;Kent, Seamus;Khosla, Sajan;Kolovo…	10.1101/2020.04.08.20054551	Source	8	NO	2						-43982
3	10.1101/2020.05.07.20093955	2020-05-31	Preprint	medRxiv	Utility and limitations of Google searches for tracking disease: the case of taste and smell loss as markers for COVID-19	Asseo, Kim;Fierro, Fabrizio;Slavutsky, Yuli;Frasnelli, Johannes;Niv, Masha Y	10.1101/2020.05.07.20093955	Source	0	NO	2						-43982
4	10.1101/2020.05.10.20097055	2020-05-31	Preprint	medRxiv	Traces of SARS-CoV-2 RNA in the Blood of COVID-19 Patients	Moustafa, Ahmed;Aziz, Ramy K	10.1101/2020.05.10.20097055	Source	0	NO	2						-43982
5	10.1101/2020.05.11.20098442	2020-05-31	Preprint	medRxiv	SARS-CoV-2 seroprevalence trends in healthy blood donors during the COVID-19 Milan outbreak	Valenti, Luca;Bergna, Annalisa;Pelusi, Serena;Facciotti, Federica;Lai, Alessia;Tarkowski, Maciej;Berzuini, Alessandra;Caprioli, Flavio;Santoro, Luigi;Baselli, Guido;Ventura, Carla Della;Erba, Elisa;Bosari, Silvano;Galli, Massimo;Zehender, Gianguglielmo;Prati, Daniele	10.1101/2020.05.11.20098442	Source	2	NO	2						-43982
6	10.1101/2020.05.23.20111021	2020-05-31	Preprint	medRxiv	Reproductive number of COVID-19: A systematic review and meta-analysis based on global level evidence	Billah, Md Arif;Miah, Md Mamun;Khan, Md Nuruzzaman	10.1101/2020.05.23.20111021	Source	0	NO	2						-43982
8	10.1101/2020.05.28.20116145	2020-05-31	Preprint	medRxiv	Duration of Viral Clearance in IDF Soldiers with Mild COVID-19	Talmy, Tomer;Tsur, Adili;Shabtay, Or	10.1101/2020.05.28.20116145	Source	0	NO	2						-43982
16	10.1101/2020.04.28.20082453	2020-05-30	Preprint	medRxiv	Mental Health Status of the General Population during the COVID-19 Pandemic: A Cross-sectional National Survey in Japan	Ueda, Michiko;Stickley, Andrew;Sueki, Hajime;Matsubayashi, Tetsuya	10.1101/2020.04.28.20082453	Source	2	NO	2						-43981
17	10.1101/2020.04.28.20083360	2020-05-30	Preprint	medRxiv	Vitamin C for the treatment of COVID-19: A living systematic review protocol	Baladia, Eduard;Pizarro, Ana Beatriz;Rada, Gabriel	10.1101/2020.04.28.20083360	Source	0	NO	2						-43981
18	10.1101/2020.05.11.20098681	2020-05-30	Preprint	medRxiv	Studying the progress of COVID-19 outbreak in India using SIRD model	Chatterjee, Saptarshi;Sarkar, Apurba;Chatterjee, Swarnajit;Karmakar, Mintu;Paul, Raja	10.1101/2020.05.11.20098681	Source	0	NO	2						-43981
19	10.1101/2020.05.12.20099416	2020-05-30	Preprint	medRxiv	A Risk Score to Predict Admission to Intensive Care Unit in Patients With COVID-19: The ABC-GOALS Score	Mejia Vilet, Juan M;Cordova Sanchez, Bertha M;Fernandez Camargo, Dheni;Angelica Mendez Perez, R;Morales Buenrostro, Luis Eduardo;Hernandez Gilsoul, Thierry	10.1101/2020.05.12.20099416	Source	0	NO	2						-43981
20	10.1101/2020.05.24.20112292	2020-05-30	Preprint	medRxiv	A Simple Method of Finding an Approximate Pattern of the COVID-19 Spread	Baruah, Hemanta Kumar	10.1101/2020.05.24.20112292	Source	0	NO	2						-43981
23	10.1101/2020.05.26.20113522	2020-05-30	Preprint	medRxiv	Adding Structure to Statistics: A Study on COVID-19 Dynamics in India	Dixit, Arundhati;Vishnoi, Sarthak;Paul, Sourabh Bikas	10.1101/2020.05.26.20113522	Source	1	NO	2						-43981
27	10.1101/2020.05.27.20114413	2020-05-30	Preprint	medRxiv	Determinants of COVID-19 vaccine acceptance in Saudi Arabia: a web-based national survey	Padhi, Bijaya Kumar;Almohaithef, Mohammed A	10.1101/2020.05.27.20114413	Source	0	NO	2						-43981
28	10.1101/2020.05.27.20115295	2020-05-30	Preprint	medRxiv	A control approach to the Covid-19 disease using a SEIHRD dynamical model	Pazos, Fernando A;Felicioni, Flavia	10.1101/2020.05.27.20115295	Source	0	NO	2						-43981
29	10.1101/2020.05.28.20115469	2020-05-30	Preprint	medRxiv	Pushing beyond specifications: Evaluation of linearity and clinical performance of a fully automated SARS-CoV-2 RT-PCR assay for reliable quantification in blood and other materials outside recommendations	Norz, Dominik;Frontzek, Andre;Eigner, Ulrich;Oestereich, Lisa;Fischer, Nicole;Aepfelbacher, Martin;Pfefferle, Susanne;Lutgehetmann, Marc	10.1101/2020.05.28.20115469	Source	0	NO	2						-43981
30	10.1101/2020.05.28.20115527	2020-05-30	Preprint	medRxiv	Analyzing Covid-19 Data using SIRD Models	Chakraborty, Abhijit;Chen, Jiaying;Desvars Larrive, Amelie;Klimek, Peter;Tames, Erwin Flores;Garcia, David;Horstmeyer, Leonhard;Kaleta, Michaela;Lasser, Jana;Reddish, Jenny;Pinior, Beate;Wachs, Johannes;Turchin, Peter	10.1101/2020.05.28.20115527	Source	0	NO	2						-43981
31	10.1101/2020.05.28.20115584	2020-05-30	Preprint	medRxiv	Prognostic value of visual quantification of lesion severity at initial chest CT in confirmed Covid-19 infection: a retrospective analysis on 216 patients	Taieb, Elias;Labani, Aissam;Ruch, Yvon;Danion, Francois;Oberlin, Mathieu;Bilbault, Pascal;Leyendecker, Pierre;Roy, Catherine;Ohana, Mickael	10.1101/2020.05.28.20115584	Source	0	NO	2						-43981
32	10.1101/2020.05.28.20115626	2020-05-30	Preprint	medRxiv	Investigating spatiotemporal patterns of the COVID-19 in Sao Paulo State, Brazil	Alcantara, Enner;Mantovani, Jose;Rotta, Luiz;Park, Edward;Rodrigues, Thanan;Carvalho, Fernando;Filho, Carlos Souza	10.1101/2020.05.28.20115626	Source	0	NO	2						-43981
33	10.1101/2020.05.28.20115659	2020-05-30	Preprint	medRxiv	Future scenarios for the SARS-CoV-2 epidemic in Switzerland: an age-structured model	Estill, Janne;Venkova Marchevska, Plamenna;Roelens, Maroussia;Orel, Erol;Temerev, Alexander;Flahault, Antoine;Keiser, Olivia	10.1101/2020.05.28.20115659	Source	0	NO	2						-43981
34	10.1101/2020.05.28.20115667	2020-05-30	Preprint	medRxiv	Targeted Immunosuppression Distinguishes COVID-19 from Influenza in Moderate and Severe Disease	Mudd, Philip A;Crawford, Jeremy Chase;Turner, Jackson S;Souquette, Aisha;Reynolds, Daniel;Bender, Diane;Bosanquet, James P;Anand, Nitin J;Striker, David A;Scott Martin, R;Boon, Adrianus C M;House, Stacey L;Remy, Kenneth E;Hotchkiss, Richard S;Presti, Rachel M;Ohalloran, Jane A;Powderly, William G;Thomas, Paul G;Ellebedy, Ali H	10.1101/2020.05.28.20115667	Source	3	NO	2						-43981
35	10.1101/2020.05.28.20115691	2020-05-30	Preprint	medRxiv	Intensive COVID-19 testing associated with reduced mortality - an ecological analysis of 108 countries	Kenyon, Chris	10.1101/2020.05.28.20115691	Source	0	NO	2						-43981
36	10.1101/2020.05.28.20115741	2020-05-30	Preprint	medRxiv	Chloroquine, hydroxychloroquine, and COVID-19: systematic review and narrative synthesis of efficacy and safety	Takla, Micheal;Jeevaratnam, Kamalan	10.1101/2020.05.28.20115741	Source	0	NO	2						-43981
37	10.1101/2020.05.28.20115758	2020-05-30	Preprint	medRxiv	An inflammatory cytokine signature helps predict COVID-19 severity and death	Valle, Diane Marie Del;Kim Schulze, Seunghee;Hsin Hui, Huang;Beckmann, Noam D;Nirenberg, Sharon;Wang, Bo;Lavin, Yonit;Swartz, Talia;Madduri, Deepu;Stock, Aryeh;Marron, Thomas;Xie, Hui;Patel, Manish Kumar;Oekelen, Oliver Van;Rahman, Adeeb;Kovatch, Patricia;Aberg, Judith;Schadt, Eric;Jagannath, Sundar;Mazumdar, Madhu;Charney, Alexander;Firpo Betancourt, Adolfo;Mendu, Damodara Rao;Jhang, Jeffrey;Rei…	10.1101/2020.05.28.20115758	Source	4	NO	2						-43981
38	10.1101/2020.05.28.20115790	2020-05-30	Preprint	medRxiv	CoViD-19 in Italy: a mathematical model to analyze the epidemic containment strategy and the economic impacts	Verachi, Fabio;Trussoni, Luca G;Lanzi, Luciano	10.1101/2020.05.28.20115790	Source	0	NO	2						-43981
39	10.1101/2020.05.28.20115816	2020-05-30	Preprint	medRxiv	Predicting social distancing index during COVID-19 outbreak through online search engines trends	Filho, Paulo Cardoso Lins;Freitas, Jaciel Leandro De Melo;Araujo, Millena Mirella Silva De;Macedo, Thuanny Silva De;Ferreira, Andressa Kelly Alves;Melo, Maria Cecilia Freire De;Silva, Elizabeth Louisy Marques Soares Da;Caldas, Arnaldo De Franca	10.1101/2020.05.28.20115816	Source	0	NO	2						-43981
40	10.1101/2020.05.28.20115949	2020-05-30	Preprint	medRxiv	Socioeconomic disparities in subway use and COVID-19 outcomes in New York City	Sy, Karla Therese L;Martinez, Micaela E;Rader, Benjamin;White, Laura F	10.1101/2020.05.28.20115949	Source	0	NO	2						-43981
41	10.1101/2020.05.28.20115964	2020-05-30	Preprint	medRxiv	Measuring COVID-19 and Influenza in the Real World via Person-Generated Health Data	Marinsek, Nikki;Shapiro, Allison;Clay, Ieuan;Bradshaw, Ben;Ramirez, Ernesto;Min, Jae;Trister, Andrew;Wang, Yuedong;Althoff, Tim;Foschini, Luca	10.1101/2020.05.28.20115964	Source	0	NO	2						-43981
42	10.1101/2020.05.28.20115980	2020-05-30	Preprint	medRxiv	Restarting after COVID-19: A Data-driven Evaluation of Opening Scenarios	Aravindakshan, Ashwin;Boehnke, Jorn;Gholami, Ehsan;Nayak, Ashutosh	10.1101/2020.05.28.20115980	Source	0	NO	2						-43981
43	10.1101/2020.05.28.20116087	2020-05-30	Preprint	medRxiv	Association of Poor Housing Conditions with COVID-19 Incidence and Mortality Across US Counties	Ahmad, Khansa;Erqou, Sebhat;Shah, Nishant;Nazir, Umair;Morrison, Alan;Choudhary, Gaurav;Wu, Wen Chih	10.1101/2020.05.28.20116087	Source	0	NO	2						-43981
44	10.1101/2020.05.28.20116095	2020-05-30	Preprint	medRxiv	Mortality rate and estimate of fraction of undiagnosed COVID-19 cases in the US in March and April 2020	Gao, Ru Shan;Rosenlof, Karen H	10.1101/2020.05.28.20116095	Source	0	NO	2						-43981
45	10.1101/2020.05.28.20116178	2020-05-30	Preprint	medRxiv	Worsening of pre-existing psychiatric conditions during the COVID-19 pandemic	Gobbi, Susanna;Plomecka, Martyna Beata;Ashraf, Zainab;Radzinski, Piotr;Neckels, Rachael;Lazzeri, Samuel;Dedic, Alisa;Bakalovic, Asja;Hrustic, Lejla;Skorko, Beata;Haghi, Sarvin Es;Almazidou, Kristina;Rodriguez Pino, Luis;Beyza Alp, A;Jabeen, Hafsa;Waller, Verena;Shibli, Dana;Behnam, Mehdi A;Arshad, Ahmed Hussain;Turska, Zofia Baranczuk;Haq, Zeeshan;Qureshi, Salah U;Jawaid, Ali	10.1101/2020.05.28.20116178	Source	0	NO	2						-43981
46	10.1101/2020.05.28.20116277	2020-05-30	Preprint	medRxiv	QMRA of SARS-CoV-2 for workers in wastewater treatment plants	Zaneti, Rafael Newton;Girardi, Viviane;Spilki, Fernando Rosado;Mena, Kristina;Westphalen, Ana Paula Campos;Colares, Evandro Ricardo Da Costa;Pozzebon, Allan Guedes;Etchepare, Ramiro Goncalves	10.1101/2020.05.28.20116277	Source	0	NO	2						-43981
47	10.1101/2020.05.28.20116467	2020-05-30	Preprint	medRxiv	Efficacy and safety of interferon beta-1a in treatment of severe COVID-19: A randomized clinical trial	Davoudi Monfared, Effat;Rahmani, Hamid;Khalili, Hossein;Hajiabdolbaghi, Mahboubeh;Salehi, Mohamadreza;Abbasian, Ladan;Kazemzadeh, Hossein;Yekaninejad, Mir Saeed	10.1101/2020.05.28.20116467	Source	2	NO	2						-43981
50	10.1101/2020.05.29.20115824	2020-05-30	Preprint	medRxiv	COVID-19 :Determinants of Hospitalization, ICU and Death among 20,293 reported cases in Portugal	Peixoto, Vasco Ricoca;Vieira, Andre;Aguiar, Pedro;Sousa, Paulo;Carvalho, Carlos;Thomas, Daniel Rhys;Abrantes, Alexandre;Nunes, Carla	10.1101/2020.05.29.20115824	Source	0	NO	2						-43981
51	10.1101/2020.05.29.20116376	2020-05-30	Preprint	medRxiv	Early transmission of SARS-CoV-2 in South Africa: An epidemiological and phylogenetic report	Giandhari, Jennifer;Pillay, Sureshnee;Wilkinson, Eduan;Tegally, Houriiyah;Sinayskiy, Ilya;Schuld, Maria;Lourenco, Jose;Chimukangara, Benjamin;Lessells, Richard John;Moosa, Yunus;Gazy, Inbal;Fish, Maryam;Singh, Lavanya;Khanyile, Khulekani Sedwell;Fonseca, Vagner;Giovanetti, Marta;Alcantara, Luiz Carlos Junior;Petruccione, Francesco;Oliveira, Tulio De	10.1101/2020.05.29.20116376	Source	1	NO	2						-43981
52	10.1101/2020.05.29.20116426	2020-05-30	Preprint	medRxiv	SARS-CoV-2 PCR and antibody testing for an entire rural community: methods and feasibility of high-throughput testing procedures	Appa, Ayesha;Chamie, Gabriel;Sawyer, Aenor;Baltzell, Kimberly;Dippel, Kathryn;Ribeiro, Salu;Duarte, Elias;Vinden, Joanna;Consortium, Cliahub;Kramer Feldman, Jonathan;Rahdari, Shahryar;Macintosh, Doug;Nicholson, Katherine;Im, Jonathan;Havlir, Diane;Greenhouse, Bryan	10.1101/2020.05.29.20116426	Source	0	NO	2						-43981
53	10.1101/2020.05.29.20117010	2020-05-30	Preprint	medRxiv	When to relax a lockdown? A modelling-based study of testing-led strategies coupled with sero-surveillance against SARS-CoV-2 infection in India	Mandal, Sandip;Das, Hemanshu;Deo, Sarang;Arinaminpathy, Nimalan	10.1101/2020.05.29.20117010	Source	0	NO	2						-43981
54	10.1101/2020.05.29.20117184	2020-05-30	Preprint	medRxiv	How Efficacious Must a COVID-19 Coronavirus Vaccine be to Prevent or Stop an Epidemic by Itself	Bartsch, Sarah M;O Shea, Kelly J;Ferguson, Marie C;Bottazzi, Maria Elena;Cox, Sarah N;Strych, Ulrich;Mckinnell, James A;Wedlock, Patrick T;Siegmund, Sheryl S;Hotez, Peter J;Lee, Bruce Y	10.1101/2020.05.29.20117184	Source	0	NO	2						-43981
55	10.1101/2020.05.29.20117259	2020-05-30	Preprint	medRxiv	Social Distancing Interventions in the United States: An Exploratory Investigation of Determinants and Impacts	Guo, Shenyang;An, Ruopeng;Mcbride, Timothy D;Yu, Danlin;Fu, Linyun;Yang, Yuanyuan	10.1101/2020.05.29.20117259	Source	0	NO	2						-43981
56	10.1101/2020.05.29.20117309	2020-05-30	Preprint	medRxiv	Mendelian randomization analysis to characterize causal association between coronary artery disease and COVID-19	Wu, Lang;Zhu, Jingjing;Wu, Chong	10.1101/2020.05.29.20117309	Source	0	NO	2						-43981
57	10.1101/2020.05.29.20117333	2020-05-30	Preprint	medRxiv	Monitoring the post-containment COVID-19 crisis in Guadeloupe: Early-warning signals of destabilisation through bootstrapped probability density functions	Allali, Meriem;Portecop, Patrick;Carles, Michel;Gibert, Dominique	10.1101/2020.05.29.20117333	Source	0	NO	2						-43981
58	10.1101/2020.05.29.20117390	2020-05-30	Preprint	medRxiv	Trend analysis, modelling and impact assessment of COVID-19 in Nepal	Bhandary, Shital;Shrestha, Srijan Lal;Khatiwada, Ram Prasad;Shah, Deep Narayan;Munankarmi, Nabin Narayan;Banjara, Megha Raj;Thapa Parajuli, Resham;Manandhar, Krishna Das;Adhikari, Rameshwar;Tuladhar, Reshma	10.1101/2020.05.29.20117390	Source	0	NO	2						-43981
60	10.1101/2020.05.30.20117291	2020-05-30	Preprint	medRxiv	EasyCOV : LAMP based rapid detection of SARS-CoV-2 in saliva	L Helgouach, Nicolas;Champigneux, Pierre;Santos Schneider, Francisco;Molina, Laurence;Espeut, Julien;Alali, Mellis;Baptiste, Julie;Cardeur, Lise;Dubuc, Benjamin;Foulongne, Vincent;Galtier, Florence;Makinson, Alain;Marin, Gregory;Picot, Marie Chritine;Prieux Lejeune, Alexandra;Quenot, Marine;Checa Robles, Francisco Jesus;Salvetat, Nicolas;Vetter, Diana;Reynes, Jacques;Molina, Franck	10.1101/2020.05.30.20117291	Source	0	NO	2						-43981
61	10.1101/2020.05.30.20117457	2020-05-30	Preprint	medRxiv	Emotional distress and associated sociodemographic risk factors during the COVID-19 outbreak in Spain	Munoz Navarro, Roger;Cano Vindel, Antonio;Schmitz, Florian;Cabello, Rosario;Fernandez Berrocal, Pablo	10.1101/2020.05.30.20117457	Source	0	NO	2						-43981
62	10.1101/2020.05.30.20117531	2020-05-30	Preprint	medRxiv	Remarkable variability in SARS-CoV-2 antibodies across Brazilian regions: nationwide serological household survey in 27 states	Hallal, Pedro;Hartwig, Fernando;Horta, Bernardo;Victora, Gabriel D;Silveira, Mariangela;Struchiner, Claudio;Vidaletti, Luis Paulo;Neumann, Nelson;Pellanda, Lucia C;Dellagostin, Odir A;Burattini, Marcelo N;Menezes, Ana M;Barros, Fernando C;Barros, Aluisio J;Victora, Cesar G	10.1101/2020.05.30.20117531	Source	1	NO	2						-43981
63	10.1101/2020.05.30.20117564	2020-05-30	Preprint	medRxiv	Prevalence and acceptance of glove wearing practice among general population when visiting high risk are during local COVID-19 outbreak .	Gunasekaran, Gobi Hariyanayagam;Gunasekaran, Sera Selvanthan Sundram;Gunasekaran, Shargunan Selvanthan;Halim, Fouzia Hanim Abdul;Halim, Nor Amirah Abdul;Zaimi, Nur Syafina Insyirah	10.1101/2020.05.30.20117564	Source	0	NO	2						-43981
64	10.1101/2020.05.30.20117572	2020-05-30	Preprint	medRxiv	Assessing visible aerosol generation during vitrectomy in the era of Covid-19	Liyanage, Sidath E;Ramasamy, Pathma;Elhaddad, Omar;Darcy, Kieren;Hudson, Andrew;Keller, Johannes	10.1101/2020.05.30.20117572	Source	1	NO	2						-43981
65	10.1101/2020.05.30.20117614	2020-05-30	Preprint	medRxiv	Assessing the quality, readability and reliability of online information on COVID-19: an infoveillance observational study	Filho, Paulo Cardoso Lins;Macedo, Thuanny Silva De;Ferreira, Andressa Kelly Alves;Melo, Maria Cecilia Freire De;Araujo, Millena Mirella Silva De;Freitas, Jaciel Leandro De Melo;Caldas, Thaise Urbano;Caldas, Arnaldo De Franca	10.1101/2020.05.30.20117614	Source	0	NO	2						-43981
66	10.1101/2020.05.30.20117630	2020-05-30	Preprint	medRxiv	An inverse stage-shift model to estimate the excess mortality and health economic impact of delayed access to cancer services due to the COVID-19 pandemic	Degeling, Koen;Baxter, Nancy N;Emery, Jon;Franchini, Fanny;Gibbs, Peter;Bruce Mann, G;Mcarthur, Grant;Solomon, Benjamin J;Ijzerman, Maarten J	10.1101/2020.05.30.20117630	Source	0	NO	2						-43981
110	10.1101/2020.04.11.20062349	2020-05-29	Preprint	medRxiv	Phenotype of SARS-CoV-2-specific T-cells in COVID-19 patients with acute respiratory distress syndrome	Weiskopf, Daniela;Schmitz, Katharina S;Raadsen, Matthijs P;Grifoni, Alba;Okba, Nisreen M A;Endeman, Henrik;Akker, Johannes P C Van Den;Molenkamp, Richard;Koopmans, Marion P G;Gorp, Eric C M Van;Haagmans, Bart L;Swart, Rik L De;Sette, Alessandro;Vries, Rory Dylan De	10.1101/2020.04.11.20062349	Source	11	NO	2						-43980
111	10.1101/2020.04.19.20070722	2020-05-29	Preprint	medRxiv	Between-centre differences for COVID-19 ICU mortality from early data in England	Qian, Zhaozhi;Alaa, Ahmed M;Schaar, Mihaela Van Der;Ercole, Ari	10.1101/2020.04.19.20070722	Source	0	NO	2						-43980
112	10.1101/2020.04.24.20073973	2020-05-29	Preprint	medRxiv	Scalable In-hospital Decontamination of N95 Filtering Facepiece Respirator with a Peracetic Acid Room Disinfection System	John, Amrita R;Raju, Shine;Cadnum, Jennifer L;Lee, Kipum;Mcclellan, Phillip;Akkus, Ozan;Miller, Sharon K;Jennings, Wayne;Buehler, Joy A;Li, Daniel F;Redmond, Sarah N;Braskie, Melissa;Hoyen, Claudia K;Donskey, Curtis J	10.1101/2020.04.24.20073973	Source	0	NO	2						-43980
113	10.1101/2020.04.30.20086736	2020-05-29	Preprint	medRxiv	Neutrophil extracellular traps and thrombosis in COVID-19	Zuo, Yu;Zuo, Melanie;Yalavarthi, Srilakshmi;Gockman, Kelsey;Madison, Jacqueline A;Shi, Hui;Woodard, Wrenn;Lezak, Sean P;Lugogo, Njira L;Knight, Jason S;Kanthi, Yogendra	10.1101/2020.04.30.20086736	Source	4	{u'is-preprint-of': [{u'asserted-by': u'subject', u'id': u'10.1172/jci.insight.138999', u'id-type': u'doi'}]}	1	2020-06-04	10.1172/jci.insight.138999	6	39		-43980
114	10.1101/2020.05.04.20090712	2020-05-29	Preprint	medRxiv	Multivariate Prediction Network Model for epidemic progression to study the effects of lockdown time and coverage on a closed community on theoretical and real scenarios of COVID-19.	Abramov, Dimitri M;Junior, Saint Clair Gomes	10.1101/2020.05.04.20090712	Source	0	NO	2						-43980
115	10.1101/2020.05.08.20095356	2020-05-29	Preprint	medRxiv	Global analysis of daily new COVID-19 cases reveals many static-phase countries including US and UK potentially with unstoppable epidemics	Fu, Xinmiao	10.1101/2020.05.08.20095356	Source	0	NO	2						-43980
117	10.1101/2020.05.11.20097808	2020-05-29	Preprint	medRxiv	Prevalence of Hospital PCR Confirmed Covid-19 Cases in Patients with Chronic Inflammatory and Autoimmune Rheumatic Diseases	Pablos, Jose L;Abasolo Alcazar, Lydia;Alvaro Gracia, Jose M;Blanco, Francisco J;Blanco, Ricardo;Castrejon, Isabel;Fernandez Fernandez, David;Fernandez Gutierrez, Benjamin;Galindo, Maria;Gonzalez Gay, Miguel A;Manrique Arija, Sara;Mena Vazquez, Natalia;Mera Varela, Antonio;Retuerto, Miriam;Seijas Lopez, Alvaro;Group, Rier Investigators	10.1101/2020.05.11.20097808	Source	0	NO	2						-43980
118	10.1101/2020.05.11.20097907	2020-05-29	Preprint	medRxiv	Online COVID-19 diagnosis with chest CT images: Lesion-attention deep neural networks	Liu, Bin;Gao, Xiaoxue;He, Mengshuang;Lv, Fengmao;Yin, Guosheng	10.1101/2020.05.11.20097907	Source	0	NO	2						-43980
119	10.1101/2020.05.15.20102954	2020-05-29	Preprint	medRxiv	A Human-Pathogen SEIR-P Model for COVID-19 Outbreak under different intervention scenarios in Kenya	Ojiambo, Viona Nakhulo;Kimathi, Mark;Mwalili, Samuel;Gathungu, Duncan;Mbogo, Rachel	10.1101/2020.05.15.20102954	Source	0	NO	2						-43980
120	10.1101/2020.05.15.20103655	2020-05-29	Preprint	medRxiv	Differential Effects of Intervention Timing on COVID-19 Spread in the United States	Pei, Sen;Kandula, Sasikiran;Shaman, Jeffrey	10.1101/2020.05.15.20103655	Source	7	NO	2						-43980
121	10.1101/2020.05.16.20104489	2020-05-29	Preprint	medRxiv	A Computer Simulation Study on novel Corona Virus Transmission among the People in a Queue	Mathews, Santhosh Samuel	10.1101/2020.05.16.20104489	Source	0	NO	2						-43980
122	10.1101/2020.05.17.20104919	2020-05-29	Preprint	medRxiv	Modelling to Predict Hospital Bed Requirements for Covid-19 Patients in California	Basu, Santanu	10.1101/2020.05.17.20104919	Source	0	NO	2						-43980
123	10.1101/2020.05.19.20107045	2020-05-29	Preprint	medRxiv	Strict Physical Distancing May Be More Efficient: A Mathematical Argument for Making Lockdowns Count	Sheffield, Scott R;York, Anna;Swartwood, Nicole A;Bilinski, Alyssa;Williamson, Anne;Fitzpatrick, Meagan C	10.1101/2020.05.19.20107045	Source	0	NO	2						-43980
124	10.1101/2020.05.20.20107813	2020-05-29	Preprint	medRxiv	SARS-CoV-2 epitopes are recognized by a public and diverse repertoire of human T-cell receptors	Shomuradova, Alina S;Vagida, Murad S;Sheetikov, Savely A;Zornikova, Ksenia V;Kiryukhin, Dmitry;Titov, Aleksei;Peshkova, Iuliia O;Khmelevskaya, Alexandra;Dianov, Dmitry V;Malasheva, Maria;Shmelev, Anton;Serdyuk, Yana;Bagaev, Dmitry V;Pivnyuk, Anastasia;Shcherbinin, Dmitrii S;Maleeva, Alexandra V;Shakirova, Naina T;Pilunov, Artem;Malko, Dmitry B;Khamaganova, Ekaterina G;Biderman, Bella;Ivanov, Alex…	10.1101/2020.05.20.20107813	Source	3	NO	2						-43980
125	10.1101/2020.05.20.20108530	2020-05-29	Preprint	medRxiv	Development and clinical application of a rapid and sensitive loop-mediated isothermal amplification test for SARS-CoV-2 infection	Hu, Xuejiao;Deng, Qianyun;Li, Junmin;Chen, Jierong;Wang, Zixia;Zhang, Xiqin;Fang, Zhixin;Li, Haijian;Zhao, Yunhu;Yu, Pan;Li, Wenmin;Wang, Xiaoming;Li, Shan;Zhang, Lei;Hou, Tieying	10.1101/2020.05.20.20108530	Source	0	NO	2						-43980
126	10.1101/2020.05.22.20109850	2020-05-29	Preprint	medRxiv	COVID-19 Outcomes in 4712 consecutively confirmed SARS-CoV2 cases in the city of Madrid.	Heili Frades, Sarah;Minguez, Pablo;Mahillo Fernandez, Ignacio;Prieto Rumeau, Tomas;Gonzalez, Antonio Herrero;Fuente, Lorena De La;Nieto, Maria Jesus Rodriguez;Romero, German Peces Barba;Peces Barba, Mario;Miguel, Maria Del Pilar Carballosa De;Ormaechea, Itziar Fernandez;Prieto, Alba Naya;Blas, Farah Ezzine De;Hiscock, Luis Jimenez;Calvo, Cesar Perez;Santos, Arnoldo;Alameda, Luis Enrique Munoz;Bue…	10.1101/2020.05.22.20109850	Source	0	NO	2						-43980
127	10.1101/2020.05.25.20113050	2020-05-29	Preprint	medRxiv	Cumulative incidence and diagnosis of SARS-CoV-2 infection in New York	Rosenberg, Eli S;Tesoriero, James M;Rosenthal, Elizabeth M;Chung, Rakkoo;Barranco, Meredith A;Styer, Linda M;Parker, Monica M;Leung, Shu Yin John;Morne, Johanne;Greene, Danielle;Holtgrave, David R;Hoefer, Dina;Kumar, Jessica;Udo, Tomoko;Hutton, Brad;Zucker, Howard A	10.1101/2020.05.25.20113050	Source	4	{u'is-preprint-of': [{u'asserted-by': u'subject', u'id': u'10.1016/j.annepidem.2020.06.004', u'id-type': u'doi'}]}	1	2020-6-17	10.1016/j.annepidem.2020.06.004	19	5		-43980
128	10.1101/2020.05.26.20112458	2020-05-29	Preprint	medRxiv	Forecasting COVID-19 pandemic in Poland according to government regulations and people behavior	Orzechowska, Magdalena;Bednarek, Andrzej K	10.1101/2020.05.26.20112458	Source	0	NO	2						-43980
129	10.1101/2020.05.26.20113019	2020-05-29	Preprint	medRxiv	Modelling Capacity on London Underground Carriages in Light of UK Government Mandated Social Distancing Rules in Response to the Covid-19 Pandemic.	Marley, Justin C	10.1101/2020.05.26.20113019	Source	0	NO	2						-43980
130	10.1101/2020.05.26.20113167	2020-05-29	Preprint	medRxiv	A pilot study to investigate the fecal dissemination of SARS-CoV-2 virus genome in COVID-19 patients in Odisha, India	Senapati, Shantibhusan;Kshatri, Jaya Singh;Prasad, Punit;Turuk, Jyotirmayee;Pati, Sanghamitra;Parida, Ajay	10.1101/2020.05.26.20113167	Source	0	NO	2						-43980
131	10.1101/2020.05.26.20113373	2020-05-29	Preprint	medRxiv	Mortality reduction in 46 severe Covid-19 patients treated with hyperimmune plasma. A proof of concept single arm multicenter interventional trial	Perotti, Cesare;Baldanti, Fausto;Bruno, Raffaele;Delfante, Claudia;Seminari, Elena;Casari, Salvatore;Percivalle, Elena;Glingani, Claudia;Musella, Valeria;Belliato, Mirko;Garuti, Martina;Meloni, Federica;Frigato, Marilena;Sabatino, Antonio Di;Klersy, Catherine;Donno, Giuseppe De;Franchini, Massimo	10.1101/2020.05.26.20113373	Source	1	NO	2						-43980
132	10.1101/2020.05.26.20113985	2020-05-29	Preprint	medRxiv	Models of transmission of COVID-19 with time under the influence of meteorological determinants	Adhikari, Atin;Ghosh, Shilpi;Sen, Moon M;Adhikari, Rathin	10.1101/2020.05.26.20113985	Source	0	NO	2						-43980
133	10.1101/2020.05.26.20114025	2020-05-29	Preprint	medRxiv	Modelling the thermal inactivation of viruses from the Coronaviridae family in suspensions or on surfaces with various relative humidities.	Guillier, Laurent;Martin Latil, Sandra;Chaix, Estelle;Thebault, Anne;Pavio, Nicole;Poder, Sophie Le;Batejat, Christophe;Biot, Fabrice;Koch, Lionel;Schaffner, Don;Sanaa, Moez	10.1101/2020.05.26.20114025	Source	0	NO	2						-43980
135	10.1101/2020.05.27.20111955	2020-05-29	Preprint	medRxiv	Age separation dramatically reduces COVID-19 mortality rate in a computational model of a large population	Mizrahi, Liron;Stern, Shani	10.1101/2020.05.27.20111955	Source	0	NO	2						-43980
136	10.1101/2020.05.27.20112987	2020-05-29	Preprint	medRxiv	Identifying the measurements required to estimate rates of COVID-19 transmission, infection, and detection, using variational data assimilation	Armstrong, Eve;Gerardin, Jaline;Runge, Manuela	10.1101/2020.05.27.20112987	Source	0	NO	2						-43980
137	10.1101/2020.05.27.20113951	2020-05-29	Preprint	medRxiv	Knowledge, attitude, and perceptions towards the 2019 Coronavirus Pandemic: A bi-national survey in Africa	Elnadi, Hager;Odetokun, Ismail A;Bolarinwa, Obasanjo;Ahmed, Zeinab;Okechukwu, Ochulor;Al Mustapha, Ahmad Ibrahim	10.1101/2020.05.27.20113951	Source	0	NO	2						-43980
138	10.1101/2020.05.27.20113969	2020-05-29	Preprint	medRxiv	Correlation of population mortality of COVID-19 and testing coverage: a comparison among 36 OECD countries and Taiwan	Chen, Wei;Lee, Chien Chang;Hsu, Tzu Chun;Hsu, Wan Ting;Chan, Chang Chuan;Chen, Shyr Chyr;Chen, Chien Jen	10.1101/2020.05.27.20113969	Source	0	NO	2						-43980
139	10.1101/2020.05.27.20114017	2020-05-29	Preprint	medRxiv	Modelling the SARS-CoV-2 first epidemic wave in Greece: social contact patterns for impact assessment and an exit strategy from social distancing measures	Sypsa, Vana;Roussos, Sotirios;Paraskevis, Dimitrios;Lytras, Theodore;Tsiodras, Sotirios;Hatzakis, Angelos	10.1101/2020.05.27.20114017	Source	0	NO	2						-43980
140	10.1101/2020.05.27.20114090	2020-05-29	Preprint	medRxiv	Management and Outcomes of Critically-Ill Patients with COVID-19 Pneumonia at a Safety-net Hospital in San Francisco, a Region with Early Public Health Interventions: A Case Series	Vanderburg, Sky;Alipanah, Narges;Crowder, Rebecca;Yoon, Christina;Wang, Richard;Thakur, Neeta;Slown, Kristin;Shete, Priya B;Rofael, Martin;Metcalfe, John Z;Merrifield, Cindy;Marquez, Carina;Malcolm, Katherine;Lipnick, Michael;Jain, Vivek;Gomez, Antonio;Burns, Gregory;Brown, Lillian B;Berger, Christopher;Auyeung, Vincent;Cattamanchi, Adithya;Hendrickson, Carolyn M	10.1101/2020.05.27.20114090	Source	0	NO	2						-43980
141	10.1101/2020.05.27.20114272	2020-05-29	Preprint	medRxiv	How did governmental interventions affect the spread of COVID-19 in European countries?	Post, Richard Andries Jacobus;Regis, Marta;Zhan, Zhuozhao;Heuvel, Edwin R Van Den	10.1101/2020.05.27.20114272	Source	0	NO	2						-43980
142	10.1101/2020.05.27.20114322	2020-05-29	Preprint	medRxiv	Study protocol for COvid-19 Vascular sERvice (COVER) study: The impact of the COVID-19 pandemic on the provision, practice and outcomes of vascular surgery	Network, Vascular And Endovascular Research;Benson, Ruth A;Bosanquet, Dave C;Nandhra, Sandip;Shalhoub, Joseph;Saratzis, Athanasios;Forsythe, Rachel;Onida, Sarah;Dovell, George;Hitchman, Louise;Dattani, Nikesh;Preece, Ryan;Ambler, Graeme K;Imray, Christopher	10.1101/2020.05.27.20114322	Source	0	NO	2						-43980
143	10.1101/2020.05.27.20114371	2020-05-29	Preprint	medRxiv	Covid19db -- An online database of trials of medicinal products to prevent or treat COVID-19, with a specific focus on drug repurposing	Pantziarka, Pan;Vandeborne, Liese;Meheus, Lydie;Bouche, Gauthier	10.1101/2020.05.27.20114371	Source	0	NO	2						-43980
144	10.1101/2020.05.27.20114470	2020-05-29	Preprint	medRxiv	Lopinavir-Ritonavir in treatment of COVID-19: A dynamic systematic benefit-risk assessment	Osborne, Vicki;Davies, Miranda;Lane, Samantha;Evans, Alison;Denyer, Jacqueline;Dhanda, Sandeep;Roy, Debabrata;Shakir, Saad Aw	10.1101/2020.05.27.20114470	Source	0	NO	2						-43980
145	10.1101/2020.05.27.20114652	2020-05-29	Preprint	medRxiv	A SARS-CoV-2 serological assay to determine the presence of blocking antibodies that compete for human ACE2 binding	Byrnes, James R;Zhou, Xin X;Lui, Irene;Elledge, Susanna K;Glasgow, Jeff E;Lim, Shion A;Loudermilk, Rita;Chiu, Charles Y;Wilson, Michael R;Leung, Kevin K;Wells, James A	10.1101/2020.05.27.20114652	Source	0	NO	2						-43980
146	10.1101/2020.05.27.20114694	2020-05-29	Preprint	medRxiv	The association between treatment with heparin and survival in patients with Covid-19	Ayerbe, Luis;Risco, Carlos;Ayis, Salma	10.1101/2020.05.27.20114694	Source	1	{u'is-preprint-of': [{u'asserted-by': u'subject', u'id': u'10.1007/s11239-020-02162-z', u'id-type': u'doi'}]}	1	2020-5-31	10.1007/s11239-020-02162-z	2	5		-43980
147	10.1101/2020.05.27.20114736	2020-05-29	Preprint	medRxiv	Combining PCR and CT testing for COVID	Shen, Chen;Mark, Ron;Kagetsu, Nolan J;Becker, Anton S;Bar Yam, Yaneer	10.1101/2020.05.27.20114736	Source	0	NO	2						-43980
148	10.1101/2020.05.27.20114744	2020-05-29	Preprint	medRxiv	Factors affecting healthcare workers' compliance with social and behavioural infection control measures during emerging infectious disease outbreaks: Rapid evidence review.	Brooks, Samantha K;Greenberg, Neil;Wessely, Simon;James Rubin, G	10.1101/2020.05.27.20114744	Source	0	NO	2						-43980
149	10.1101/2020.05.27.20114827	2020-05-29	Preprint	medRxiv	COVID-19 in Multiple Sclerosis Patients and Risk Factors for Severe Infection	Chaudhry, Farhan;Bulka, Helena;Rathnam, Anirudha S;Said, Omar M;Lin, Jia;Lorigan, Holly;Bernitsas, Evanthia;Rube, Jacob;Korzeniewski, Steven J;Memon, Anza B;Levy, Phillip D;Javed, Adil;Lisak, Robert;Cerghet, Mirela	10.1101/2020.05.27.20114827	Source	0	NO	2						-43980
150	10.1101/2020.05.27.20114843	2020-05-29	Preprint	medRxiv	ACE2 polymorphisms as potential players in COVID-19 outcome	Khayat, Andre Salim;Assumpcao, Paulo Pimentel De;Khayat, Bruna Claudia Meireles;Araujo, Taissa Maira Thomaz;Batista Gomes, Jessica Almeida;Imbiriba, Luciana Carvalho;Ishak, Geraldo;Assumpcao, Paula Barauna De;Moreira, Fabiano Cordeiro;Burbano, Rommel Rodriguez;Ribeiro Dos Santos, Andre Mauricio;Ribeiro Dos Santos, Andrea Kelly;Santos, Ney Pereira Carneiro Dos;Santos, Sidney Emmanuel Batista Dos	10.1101/2020.05.27.20114843	Source	2	NO	2						-43980
151	10.1101/2020.05.27.20114983	2020-05-29	Preprint	medRxiv	A call for governments to pause Twitter censorship: a cross-sectional study using Twitter data as social-spatial sensors of COVID-19/SARS-CoV-2 research diffusion	Patel, Vanash;Haunschild, Robin;Bornmann, Lutz;Garas, George	10.1101/2020.05.27.20114983	Source	0	NO	2						-43980
152	10.1101/2020.05.27.20115071	2020-05-29	Preprint	medRxiv	Clinical population genetic analysis of variants in the SARS-CoV-2 receptor ACE2	Ardeshirdavani, Amin;Zakeri, Pooya;Mehrtash, Amirhosein;Hosseini, Sayed Mostafa;Li, Guangdi;Mirtavoos Mahyari, Hanifeh;Soltanpour, Mohamad Javad;Tavallaie, Mahmoud;Moreau, Yves	10.1101/2020.05.27.20115071	Source	0	NO	2						-43980
153	10.1101/2020.05.27.20115105	2020-05-29	Preprint	medRxiv	The Association Between Biomarkers and Clinical Outcomes in Novel Coronavirus (COVID-19) Pneumonia in a U.S. Cohort	Ayanian, Shant;Reyes, Juan A;Lynn, Lei;Teufel, Karolyn	10.1101/2020.05.27.20115105	Source	0	NO	2						-43980
154	10.1101/2020.05.27.20115113	2020-05-29	Preprint	medRxiv	COVID-19 Lockdown in a Kenyan Informal Settlement: Impacts on Household Energy and Food Security	Shupler, Matthew;Mwitari, James;Gohole, Arthur;Cuevas, Rachel Anderson De;Puzzolo, Elisa;Cukic, Iva;Nix, Emily;Pope, Daniel	10.1101/2020.05.27.20115113	Source	0	NO	2						-43980
155	10.1101/2020.05.27.20115170	2020-05-29	Preprint	medRxiv	Estimating the Size of High-risk Populations for COVID-19 Mortality across 442 US Cities	Jin, Jin;Agarwala, Neha;Kundu, Prosenjit;Chatterjee, Nilanjan	10.1101/2020.05.27.20115170	Source	0	NO	2						-43980
156	10.1101/2020.05.27.20115212	2020-05-29	Preprint	medRxiv	Monitoring and forecasting the number of reported and unreported cases of the COVID-19 epidemic in Brazil using Particle Filter	Dutra, Julio Cesar Sampaio;Silva, Wellington Betencurte Da;Costa, Jose Mir Justino Da	10.1101/2020.05.27.20115212	Source	0	NO	2						-43980
157	10.1101/2020.05.27.20115303	2020-05-29	Preprint	medRxiv	A systematic review and meta-analysis of cancer patients affected by a novel coronavirus	Venkatesulu, Bhanu Prasad;Chandrasekar, Viveksandeep Thoguluva;Giridhar, Prashanth;Advani, Pragati;Sharma, Amrish;Hsieh, Cheng En;Elumalai, Thiraviyam;Elghazawy, Hagar I;Verma, Vivek;Krishnan, Sunil	10.1101/2020.05.27.20115303	Source	1	NO	2						-43980
158	10.1101/2020.05.27.20115329	2020-05-29	Preprint	medRxiv	Did the National lockdown lock COVID-19 down in India, and reduce pressure on health infrastructure?	Husain, Zakir;Das, Arup Kumar;Ghosh, Saswata	10.1101/2020.05.27.20115329	Source	0	NO	2						-43980
166	10.1101/2020.05.28.20115378	2020-05-29	Preprint	medRxiv	Older age is associated with sustained detection of SARS-CoV-2 in nasopharyngeal swab samples	Hattori, Takeshi;Amishima, Masaru;Morinaga, Daisuke;Kamada, Keisuke;Nakakubo, Sho;Yamashita, Yu;Shichinohe, Yasuo;Fujisawa, Shinichi;Nishida, Mutsumi;Nasuhara, Yasuyuki;Teshima, Takanori;Konno, Satoshi	10.1101/2020.05.28.20115378	Source	0	NO	2						-43980
167	10.1101/2020.05.28.20115477	2020-05-29	Preprint	medRxiv	Study of the Sudanese perceptions of COVID-19: Applying the Health Belief Model.	Nasir, Elwalid Fadul;Almahdi, Hatim Almahdi;Alhag, Ahmed Khalid	10.1101/2020.05.28.20115477	Source	0	NO	2						-43980
176	10.1101/2020.05.29.20116475	2020-05-29	Preprint	medRxiv	Non-pharmaceutical behavioural measures for droplet-borne biological hazards prevention: Health-EDRM for COVID-19 (SARS-CoV-2) pandemic	Chan, Emily Ying Yang;Shahzada, Tayyab Salim;Sham, Tiffany Sze Tung;Dubois, Caroline;Huang, Zhe;Liu, Sida;Ho, Janice Ying En;Hung, Kevin Kc;Kwok, Kin On;Kayano, Ryoma;Shaw, Rajib	10.1101/2020.05.29.20116475	Source	0	NO	2						-43980
177	10.1101/2020.05.29.20116491	2020-05-29	Preprint	medRxiv	Novel indicators for evaluating topological threats to populations from pandemics applied to COVID-19	Adachi, Shun	10.1101/2020.05.29.20116491	Source	0	NO	2						-43980
178	10.1101/2020.05.29.20116517	2020-05-29	Preprint	medRxiv	COVID 19: An SEIR model predicting disease progression and healthcare outcomes for Pakistan	Khan, Ejaz Ahmad;Umar, Maida;Khalid, Maryam	10.1101/2020.05.29.20116517	Source	0	NO	2						-43980
179	10.1101/2020.05.29.20116657	2020-05-29	Preprint	medRxiv	Loneliness during lockdown: trajectories and predictors during the COVID-19 pandemic in 35,712 adults in the UK	Bu, Feifei;Steptoe, Andrew;Fancourt, Daisy	10.1101/2020.05.29.20116657	Source	1	NO	2						-43980
180	10.1101/2020.05.29.20116731	2020-05-29	Preprint	medRxiv	SARS-CoV-2 SEROPREVALENCE AMONG ALL WORKERS IN A TEACHING HOSPITAL IN SPAIN: UNMASKING THE RISK.	Galan, Isabel;Velasco, Maria;Luisa Casas, M;Jose Goyanes, M;Rodriguez Caravaca, Gil;Losa, Juan E;Noguera, Carmen;Castilla, Virgilio;Investigators, Working Group Alcorcon Covid 19	10.1101/2020.05.29.20116731	Source	0	NO	2						-43980
181	10.1101/2020.05.29.20116749	2020-05-29	Preprint	medRxiv	Can medication mitigate the need for a strict lock down?: A mathematical study of control strategies for COVID-19 infection	Ali, Mohsin;Imran, Mudassar;Khan, Adnan	10.1101/2020.05.29.20116749	Source	0	NO	2						-43980
182	10.1101/2020.05.29.20116889	2020-05-29	Preprint	medRxiv	Serum proteomics in COVID-19 patients: Altered coagulation and complement status as a function of IL-6 level	D Alessandro, Angelo;Thomas, Tiffany;Dzieciatkowska, Monika;Hill, Ryan C;Francis, Richard O;Hudson, Krystalyn E;Zimring, James C;Hod, Eldad A;Spitalnik, Steven L;Hansen, Kirk C	10.1101/2020.05.29.20116889	Source	0	NO	2						-43980
183	10.1101/2020.05.29.20116897	2020-05-29	Preprint	medRxiv	A model for COVID-19 with isolation, quarantine and testing as control measures	Aronna, Maria Soledad;Guglielmi, Roberto;Moschen, Lucas Machado	10.1101/2020.05.29.20116897	Source	0	NO	2						-43980
184	10.1101/2020.05.29.20116921	2020-05-29	Preprint	medRxiv	Time courses of COVID-19 infection and local variation in socioeconomic and health disparities in England	Liu, Shelley H;Liu, Bian;Li, Yan;Norbury, Agnes	10.1101/2020.05.29.20116921	Source	0	NO	2						-43980
185	10.1101/2020.05.29.20117069	2020-05-29	Preprint	medRxiv	Regression Analysis of COVID-19 Spread in India and its Different States	Chauhan, Poonam;Kumar, Ashok;Jamdagni, Pooja	10.1101/2020.05.29.20117069	Source	0	NO	2						-43980
207	10.1101/2020.04.18.20063875	2020-05-28	Preprint	medRxiv	National Consumption of Antimalarial Drugs and COVID-19 Deaths Dynamics : an Ecological Study	Izoulet, Maxime	10.1101/2020.04.18.20063875	Source	0	NO	2						-43979
209	10.1101/2020.04.27.20078329	2020-05-28	Preprint	medRxiv	Population-scale testing can suppress the spread of COVID-19	Taipale, Jussi;Romer, Paul;Linnarsson, Sten	10.1101/2020.04.27.20078329	Source	2	NO	2						-43979
211	10.1101/2020.05.01.20087411	2020-05-28	Preprint	medRxiv	COVID-19 Related Mortality and The BCG Vaccine	Mogica, Jan Alberto Paredes;Nava, Valeria;Torres, Julian	10.1101/2020.05.01.20087411	Source	0	NO	2						-43979
212	10.1101/2020.05.05.20092221	2020-05-28	Preprint	medRxiv	Containing Covid-19 outbreaks with spatially targeted short-term lockdowns and mass-testing	Alsing, Justin;Usher, Nairi;Crowley, Philip Jd	10.1101/2020.05.05.20092221	Source	0	NO	2						-43979
213	10.1101/2020.05.06.20090449	2020-05-28	Preprint	medRxiv	A Droplet Digital PCR Assay to Detect SARS-CoV-2 RNA	Romeo, Martin J;Timmers, Cynthia D;Di Paola, Christian P;Mentus, Cassidy	10.1101/2020.05.06.20090449	Source	0	NO	2						-43979
214	10.1101/2020.05.07.20085365	2020-05-28	Preprint	medRxiv	THE COVID-19 FORECAST IN NORTHWEST SYRIA The Imperative of Global Action to Avoid Catastrophe	Hariri, Mahmoud;Rihawi, Hazem;Safadi, Salah;Mcglasson, Mary Ana;Obaid, Wael	10.1101/2020.05.07.20085365	Source	0	NO	2						-43979
215	10.1101/2020.05.08.20095380	2020-05-28	Preprint	medRxiv	Two alternative scenarios for easing COVID-19 lockdown measures: one reasonable and one catastrophic	Fokas, Athanasios S;Cuevas Maraver, Jesus;Kevrekidis, Panayotis G	10.1101/2020.05.08.20095380	Source	1	NO	2						-43979
217	10.1101/2020.05.16.20104315	2020-05-28	Preprint	medRxiv	Modes of transmission of COVID-19 outbreak- a mathematical study	Maji, Chandan	10.1101/2020.05.16.20104315	Source	1	NO	2						-43979
218	10.1101/2020.05.18.20105783	2020-05-28	Preprint	medRxiv	How many patients will need ventilators tomorrow?	G Dai, J;Gluzman, Mark;Janmohamed, Alyf;Xu, Yaosheng	10.1101/2020.05.18.20105783	Source	0	NO	2						-43979
220	10.1101/2020.05.19.20101469	2020-05-28	Preprint	medRxiv	Effect of Heat inactivation on Real-Time Reverse Transcription PCR of the SARS-COV-2 Detection	Liu, Yanxia;Cao, Zhengan;Chen, Mei;Zhong, Yan;Luo, Yuhao;Shi, Gang;Xiang, Hongxia;Luo, Jianping;Zhou, Hongwei	10.1101/2020.05.19.20101469	Source	0	NO	2						-43979
223	10.1101/2020.05.21.20109389	2020-05-28	Preprint	medRxiv	COVID-19 Confirmed Case Incidence Age Shift to Young Persons Age 0-19 and 20-39 Years Over Time: Washington State March - April 2020	Malmgren, Judith;Guo, Boya;Kaplan, Henry G	10.1101/2020.05.21.20109389	Source	0	NO	2						-43979
224	10.1101/2020.05.22.20109942	2020-05-28	Preprint	medRxiv	Clustering method for spread pattern analysis of corona-virus (COVID-19) infection in Iran	Azarafza, Mehdi;Azarafza, Mohammd;Akgun, Haluk	10.1101/2020.05.22.20109942	Source	0	NO	2						-43979
226	10.1101/2020.05.24.20112110	2020-05-28	Preprint	medRxiv	Super-Spreader Businesses and Risk of COVID-19 Transmission	O Donoghue, Ashley L;Dechen, Tenzin;Pavlova, Whitney;Boals, Michael;Moussa, Garba;Madan, Manvi;Thakkar, Aalok;De Falco, Frank J	10.1101/2020.05.24.20112110	Source	0	NO	2						-43979
228	10.1101/2020.05.26.20113811	2020-05-28	Preprint	medRxiv	Diabetes is associated with increased risk for in-hospital mortality in patients with COVID-19: a systematic review and meta-analysis comprising 18,506 patients	Palaiodimos, Leonidas;Chamorro Pareja, Natalia;Karamanis, Dimitrios;Li, Weijia;Zavras, Phaedon D;Mathias, Priyanka;Kokkinidis, Damianos G	10.1101/2020.05.26.20113811	Source	0	NO	2						-43979
229	10.1101/2020.05.26.20113886	2020-05-28	Preprint	medRxiv	COVID-19 (SARS-CoV-2) Ventilator Resource Management Using a Network Optimization Model and Predictive System Demand	Billingham, Samuel;Widrick, Rebecca;Edwards, Nathan J;Klaus, Sybil	10.1101/2020.05.26.20113886	Source	0	NO	2						-43979
230	10.1101/2020.05.26.20114033	2020-05-28	Preprint	medRxiv	Continuous Electroencephalography (cEEG) Characteristics and Acute Symptomatic Seizures in COVID-19 Patients	Louis, Shreya;Dhawan, Andrew;Newey, Christopher;Nair, Dileep;Jehi, Lara;Hantus, Stephen;Punia, Vineet	10.1101/2020.05.26.20114033	Source	0	NO	2						-43979
231	10.1101/2020.05.26.20114058	2020-05-28	Preprint	medRxiv	Predictions for Europe for the Covid-19 pandemic from a SIR model	Bhanot, Gyan;De Lisi, Charles	10.1101/2020.05.26.20114058	Source	0	NO	2						-43979
232	10.1101/2020.05.26.20114074	2020-05-28	Preprint	medRxiv	On the true numbers of COVID-19 infections: behind the available data	Qadmiry, Mohammed El;Tahri, Elhassan;Hassouni, Yassine	10.1101/2020.05.26.20114074	Source	0	NO	2						-43979
233	10.1101/2020.05.26.20114082	2020-05-28	Preprint	medRxiv	High Resolution CHEST CT(HRCT) Evaluation in Patients Hospitalized with COVID-19 Infection	Patel, Maulin;Chowdhury, Junad;Zheng, Matthew;Abramian, Osheen;Verga, Steven;Zhao, Huaqing;Patlakh, Nicole;Fleece, David;Montecalvo, Nicholas;Cohen, Gary;Kumaran, Maruti;Dass, Chandra;Criner, Gerard	10.1101/2020.05.26.20114082	Source	0	NO	2						-43979
234	10.1101/2020.05.26.20114116	2020-05-28	Preprint	medRxiv	Model Based Comparison of Covid-19 Cases in Two Counties in the Silicon Valley	Basu, Santanu	10.1101/2020.05.26.20114116	Source	0	NO	2						-43979
235	10.1101/2020.05.26.20114140	2020-05-28	Preprint	medRxiv	Mental health outcomes and associations during the coronavirus disease 2019 pandemic: A cross-sectional survey of the US general population	Kantor, Bella Nichole;Kantor, Jonathan	10.1101/2020.05.26.20114140	Source	0	NO	2						-43979
237	10.1101/2020.05.27.20111542	2020-05-28	Preprint	medRxiv	Ambient air pollutants, meteorological factors and their interactions affect confirmed cases of COVID-19 in 120 Chinese cities	Zhou, Jianli;Qin, Linyuan;Liu, Nan	10.1101/2020.05.27.20111542	Source	0	NO	2						-43979
238	10.1101/2020.05.27.20113803	2020-05-28	Preprint	medRxiv	A vulnerability index for COVID-19: spatial analysis to inform equitable response in Kenya	Macharia, Peter M;Joseph, Noel K;Okiro, Emelda A	10.1101/2020.05.27.20113803	Source	1	NO	2						-43979
239	10.1101/2020.05.27.20114280	2020-05-28	Preprint	medRxiv	Factors associated with country-variation in COVID-19 morbidity and mortality worldwide: an observational geographic study	Bellali, Hedia;Chtioui, Neila;Chahed, Mohamed	10.1101/2020.05.27.20114280	Source	0	NO	2						-43979
240	10.1101/2020.05.27.20114363	2020-05-28	Preprint	medRxiv	Unspecific post-mortem findings despite multiorgan 1 viral spread in COVID-19 patients	Remmelink, Myriam;Mendoca, Ricardo De;D Haene, Nicky;Clercq, Sarah De;Verocq, Camille;Lebrun, Laetitia;Lavis, Philomene;Racu, Marie Lucie;Trepant, Anne Laure;Maris, Calliope;Rorive, Sandrine;Goffard, Jean Christophe;Witte, Olivier De;Peluso, Lorenzo;Vincent, Jean Louis;Decaestecker, Christine;Taccone, Fabio Silvio;Salmon, Isabelle	10.1101/2020.05.27.20114363	Source	0	NO	2						-43979
241	10.1101/2020.05.27.20114447	2020-05-28	Preprint	medRxiv	Automated and partially-automated contact tracing: a rapid systematic review to inform the control of COVID-19	Braithwaite, Isobel;Callender, Tom;Bullock, Miriam;Aldridge, Robert W	10.1101/2020.05.27.20114447	Source	0	NO	2						-43979
288	10.1101/2020.03.19.20039180	2020-05-27	Preprint	medRxiv	Guidelines for preventing respiratory illness in older adults aged 60 years and above living in long-term care: A rapid review of clinical practice guidelines	Rios, Patricia;Radhakrishnan, Amruta;Thomas, Sonia M;Darvesh, Nazia;Straus, Sharon E;Tricco, Andrea C	10.1101/2020.03.19.20039180	Source	0	NO	2						-43978
289	10.1101/2020.04.14.20065227	2020-05-27	Preprint	medRxiv	Model calibration, nowcasting, and operational prediction of the COVID-19 pandemic	Annan, James D;Hargreaves, Julia C	10.1101/2020.04.14.20065227	Source	1	NO	2						-43978
290	10.1101/2020.04.14.20065540	2020-05-27	Preprint	medRxiv	The Longevity-Frailty Hypothesis: Evidence from COVID-19 Death Rates in Europe	Altringer, Levi;Zahran, Sammy;Prasad, Ashok	10.1101/2020.04.14.20065540	Source	0	NO	2						-43978
291	10.1101/2020.05.01.20087833	2020-05-27	Preprint	medRxiv	Spatial Inequities in COVID-19 outcomes in Three US Cities	Bilal, Usama;Barber, Sharrelle;Diez Roux, Ana V	10.1101/2020.05.01.20087833	Source	1	NO	2						-43978
292	10.1101/2020.05.03.20089235	2020-05-27	Preprint	medRxiv	Geospatial precision simulations of community confined human interactions during SARS-CoV-2 transmission reveals bimodal intervention outcomes	Goldenbogen, Bjoern;Adler, Stephan O;Bodeit, Oliver;Wodke, Judith Ah;Korman, Aviv;Bonn, Lasse;Escalera, Ximena Martinez De La;Haffner, Johanna E L;Krantz, Maria;Karnetzki, Maxim;Maintz, Ivo;Mallis, Lisa;Torres, Rafael U Moran;Prawitz, Hannah;Segelitz, Patrick;Seeger, Martin;Linding, Rune;Klipp, Edda	10.1101/2020.05.03.20089235	Source	0	NO	2						-43978
293	10.1101/2020.05.04.20090027	2020-05-27	Preprint	medRxiv	Detection of SARS-CoV-2 antibodies using commercial assays and seroconversion patterns in hospitalized patients	Tuaillon, Edouard;Bollore, Karine;Pisoni, Amandine;Debiesse, Segolene;Renault, Constance;Marie, Sylvain;Groc, Soraya;Niels, Clemence;Pansu, Nathalie;Dupuy, Anne Marie;Morquin, David;Foulongne, Vincent;Bourdin, Arnaud;Moing, Vincent Le;Perre, Philippe Van De	10.1101/2020.05.04.20090027	Source	0	NO	2						-43978
294	10.1101/2020.05.14.20102517	2020-05-27	Preprint	medRxiv	Assessment of dispersion of airborne particles of oral/nasal fluid by high flow nasal cannula therapy	Jermy, Mark C;Spence, Callum Jt;Kirton, Robert;O Donnell, Jane F;Kabaliuk, Natalia;Gaw, Sally;Jiang, Yannan;Abidin, Zulkhairi Zainol;Dougherty, Ronald L;Rowe, Philip;Mahaliyana, Anjula;Gibbs, Amelia;Roberts, Sally	10.1101/2020.05.14.20102517	Source	0	NO	2						-43978
296	10.1101/2020.05.16.20104430	2020-05-27	Preprint	medRxiv	A Real-Time Statistical Model for Tracking and Forecasting COVID-19 Deaths, Prevalence and Incidence	Syage, Jack A	10.1101/2020.05.16.20104430	Source	0	NO	2						-43978
297	10.1101/2020.05.17.20104653	2020-05-27	Preprint	medRxiv	State-by-State estimates of R0 at the start of COVID-19 outbreaks in the USA	Ives, Anthony R;Bozzuto, Claudio	10.1101/2020.05.17.20104653	Source	0	NO	2						-43978
298	10.1101/2020.05.18.20106187	2020-05-27	Preprint	medRxiv	Tensions between research and public health: modelling the risks and benefits of SARS-CoV-2 vaccine field trials versus human infection challenge studies.	Heriot, George S;Jamrozik, Euzebiusz;Selgelid, Michael J	10.1101/2020.05.18.20106187	Source	0	NO	2						-43978
299	10.1101/2020.05.19.20107482	2020-05-27	Preprint	medRxiv	SARS-CoV-2 seroprevalence and neutralizing activity in donor and patient blood from the San Francisco Bay Area	Ng, Dianna;Goldgof, Gregory;Shy, Brian;Levine, Andrew;Balcerek, Joanna;Bapat, Sagar P;Prostko, John;Rodgers, Mary;Coller, Kelly;Pearce, Sandra;Franz, Sergej;Du, Li;Stone, Mars;Pillai, Satish;Sotomayor Gonzalez, Alicia;Servellita, Venice;Martin, Claudia Sanchez San;Granados, Andrea;Glasner, Dustin R;Han, Lucy M;Truong, Kent;Akagi, Naomi;Nguyen, David N;Neumann, Neil;Qazi, Daniel;Hsu, Elaine;Gu, We…	10.1101/2020.05.19.20107482	Source	0	NO	2						-43978
300	10.1101/2020.05.23.20111302	2020-05-27	Preprint	medRxiv	Do Face Masks Create a False Sense of Security? A COVID-19 Dilemma	Yan, Youpei;Bayham, Jude;Fenichel, Eli P;Richter, Aaron	10.1101/2020.05.23.20111302	Source	0	NO	2						-43978
301	10.1101/2020.05.23.20111369	2020-05-27	Preprint	medRxiv	The impact of thermal pasteurization on viral load in human milk and other matrices: A rapid review	Pitino, Michael A;O Connor, Deborah L;Mcgeer, Allison J;Unger, Sharon	10.1101/2020.05.23.20111369	Source	0	NO	2						-43978
302	10.1101/2020.05.23.20111435	2020-05-27	Preprint	medRxiv	Enveloped Virus Inactivation on Personal Protective Equipment by Exposure to Ozone	Blanchard, Emmeline L;Lawrence, Justin D;Noble, Jeffery A;Xu, Minghao;Joo, Taekyu;Ng, Nga Lee;Schmidt, Britney E;Santangelo, Philip J;Finn, M G	10.1101/2020.05.23.20111435	Source	0	NO	2						-43978
303	10.1101/2020.05.24.20100990	2020-05-27	Preprint	medRxiv	Performance evaluation of the point-of-care SAMBA II SARS-CoV-2 Test for detection of SARS-CoV-2	Assennato, Sonny M;Ritchie, Allyson V;Nadala, Cesar;Goel, Neha;Zhang, Hongyi;Datir, Rawlings;Gupta, Ravindra K;Curran, Martin D;Lee, Helen H	10.1101/2020.05.24.20100990	Source	0	NO	2						-43978
304	10.1101/2020.05.24.20101238	2020-05-27	Preprint	medRxiv	Single-cell RNA-seq and V(D)J profiling of immune cells in COVID-19 patients	Fan, Xiaoying;Chi, Xiangyang;Ma, Wenji;Zhong, Suijuan;Dong, Yunzhu;Zhou, Wei;Ding, Wenyu;Fan, Hongyan;Yin, Chonghai;Zuo, Zhentao;Yang, Yilong;Zhang, Mengyao;Ma, Qiang;Liu, Jianwei;Fang, Ting;Wu, Qian;Chen, Wei;Wang, Xiaoqun	10.1101/2020.05.24.20101238	Source	0	NO	2						-43978
305	10.1101/2020.05.24.20109215	2020-05-27	Preprint	medRxiv	Estimating effective reproduction number using generation time versus serial interval, with application to COVID-19 in the Greater Toronto Area, Canada	Knight, Jesse;Mishra, Sharmistha	10.1101/2020.05.24.20109215	Source	0	NO	2						-43978
306	10.1101/2020.05.25.20112201	2020-05-27	Preprint	medRxiv	The Rapid Deployment of a 3D Printed Latticed Nasopharyngeal Swab for COVID-19 Testing Made Using Digital Light Synthesis	Bennett, Ian;Bulterys, Philip L;Chang, Melody;De Simone, Joseph M;Fralick, Jennifer;Herring, Marie;Kabaria, Hardik;Kong, Christina;Larson, Blane;Lu, Owen;Maxner, Arielle;Meyer, Elle;Patterson, Shawn;Pollack, Steve;Rolland, Jason;Schmidt, Steven;Seshadri, Sridhar;Swarup, Keshav;Thomas, Chelsey;Wert, Ryan Van	10.1101/2020.05.25.20112201	Source	0	NO	2						-43978
307	10.1101/2020.05.25.20112532	2020-05-27	Preprint	medRxiv	Six Scenarios for non-medical interventions in the SARS-CoV-2 epidemic	Kempf, Peter	10.1101/2020.05.25.20112532	Source	0	NO	2						-43978
308	10.1101/2020.05.25.20112599	2020-05-27	Preprint	medRxiv	Meta-regression of COVID-19 prevalence/fatality on socioeconomic characteristics of data from top 50 U.S. large cities	Takagi, Hisato;Kuno, Toshiki;Yokoyama, Yujiro;Ueyama, Hiroki;Matsushiro, Takuya;Hari, Yosuke;Ando, Tomo	10.1101/2020.05.25.20112599	Source	0	NO	2						-43978
309	10.1101/2020.05.25.20112656	2020-05-27	Preprint	medRxiv	Association of the Covid-19 lockdown with smoking, drinking, and attempts to quit in England: an analysis of 2019-2020 data	Jackson, Sarah E;Garnett, Claire;Shahab, Lion;Oldham, Melissa;Brown, Jamie	10.1101/2020.05.25.20112656	Source	0	NO	2						-43978
310	10.1101/2020.05.25.20112664	2020-05-27	Preprint	medRxiv	For-profit nursing homes and the risk of COVID-19 outbreaks and resident deaths in Ontario, Canada	Stall, Nathan M;Jones, Aaron;Brown, Kevin A;Rochon, Paula A;Costa, Andrew P	10.1101/2020.05.25.20112664	Source	0	NO	2						-43978
311	10.1101/2020.05.25.20112805	2020-05-27	Preprint	medRxiv	The association of UV with rates of COVID-19 transmission and deaths in Mexico: the possible mediating role of vitamin D.	Skutsch, Margaret;Dobler, Carlos;Mccall, Matthew B B;Ghilardi, Adrian;Salinas Melgoza, Miguel A;Mccall, Michael K;Fenner Sanchez, Gabriela	10.1101/2020.05.25.20112805	Source	1	NO	2						-43978
312	10.1101/2020.05.25.20113084	2020-05-27	Preprint	medRxiv	A chest radiography-based artificial intelligence deep-learning model to predict severe Covid-19 patient outcomes: the CAPE (Covid-19 AI Predictive Engine) Model	Liew, Charlene;Quah, Jessica;Goh, Han Leong;Venkataraman, Narayan	10.1101/2020.05.25.20113084	Source	0	NO	2						-43978
317	10.1101/2020.05.26.20098244	2020-05-27	Preprint	medRxiv	Rapid assessment of the impact of lockdown on the COVID-19 epidemic in Portugal	Peixoto, Vasco Ricoca;Vieira, Andre;Aguiar, Pedro;Carvalho, Carlos;Thomas, Daniel;Abrantes, Alexandre	10.1101/2020.05.26.20098244	Source	0	NO	2						-43978
318	10.1101/2020.05.26.20099440	2020-05-27	Preprint	medRxiv	Phenol-chloroform-based RNA purification for detection of SARS-CoV-2 by RT-qPCR: comparison with automated systems	Dimke, Henrik;Larsen, Sanne L;Skov, Marianne N;Larsen, Hanne;Hartmeyer, Gitte N;Moeller, Jesper B	10.1101/2020.05.26.20099440	Source	0	NO	2						-43978
319	10.1101/2020.05.26.20100529	2020-05-27	Preprint	medRxiv	Aerosol blocking assessment by different types of fabrics for homemade respiratory masks: spectroscopy and imaging study	Foschini, Mauricio;Monte, Adamo Fg;Mendes, Ana Cm;Scarabucci, Renata J;Maletta, Alexandre;Giuliani, Carla D;Duarte, Bruna Ar;Del Claro, Kleber	10.1101/2020.05.26.20100529	Source	0	NO	2						-43978
320	10.1101/2020.05.26.20109595	2020-05-27	Preprint	medRxiv	Efficacy and harms of remdesivir for the treatment of COVID-19: a systematic review and meta-analysis	Piscoya, Alejandro;Ng Sueng, Luis F;Riego, Angela Parra Del;Cerna Viacava, Renato;Pasupuleti, Vinay;Roman, Yuani M;Thota, Priyaleela;Michael White, C;Hernandez, Adrian V	10.1101/2020.05.26.20109595	Source	0	NO	2						-43978
321	10.1101/2020.05.26.20110957	2020-05-27	Preprint	medRxiv	COVID-19: The unreasonable effectiveness of simple models	Carletti, Timoteo;Fanelli, Duccio;Piazza, Francesco	10.1101/2020.05.26.20110957	Source	0	NO	2						-43978
322	10.1101/2020.05.26.20111617	2020-05-27	Preprint	medRxiv	Mobility-Guided Modeling of the COVID-19 Pandemic in Metro Manila	Egwolf, Bernhard;Austriaco, Nicanor	10.1101/2020.05.26.20111617	Source	0	NO	2						-43978
323	10.1101/2020.05.26.20112565	2020-05-27	Preprint	medRxiv	Saliva as a Candidate for COVID-19 Diagnostic Testing: A Meta-Analysis	Czumbel, Laszlo Mark;Kiss, Szabolcs;Farkas, Nelli;Mandel, Ivan;Hegyi, Anita Emoke;Nagy, Akos Karoly;Lohinai, Zsolt;Szakacs, Zsolt;Hegyi, Peter;Steward, Martin C;Varga, Gabor	10.1101/2020.05.26.20112565	Source	0	NO	2						-43978
324	10.1101/2020.05.26.20112680	2020-05-27	Preprint	medRxiv	Fast initial Covid-19 response means greater caution may be needed later	Hirschi, Joel Joel Marie	10.1101/2020.05.26.20112680	Source	0	NO	2						-43978
325	10.1101/2020.05.26.20112946	2020-05-27	Preprint	medRxiv	Deteriorated Covid19 control due to delayed lockdown resulting from strategic interactions between Governments and oppositions.	Magli, Alessio Carrozzo;D Onofrio, Alberto;Manfredi, Piero	10.1101/2020.05.26.20112946	Source	0	NO	2						-43978
326	10.1101/2020.05.26.20113316	2020-05-27	Preprint	medRxiv	Scrutinising the COVID-19 data on 590.000 cases. A retrospective, population-based descriptive study for data quality surveillance and a review at 4.540.000 cases.	Rovira, Oriol Gallemi	10.1101/2020.05.26.20113316	Source	0	NO	2						-43978
327	10.1101/2020.05.26.20113340	2020-05-27	Preprint	medRxiv	To isolate, or not to isolate: a theoretical framework for disease control via contact tracing	Lunz, Davin;Batt, Gregory;Ruess, Jakob	10.1101/2020.05.26.20113340	Source	0	NO	2						-43978
328	10.1101/2020.05.26.20113431	2020-05-27	Preprint	medRxiv	Detection of asymptomatic Leishmania infection in Bangladesh by novel antigen and antibody diagnostic tools shows strong association with PKDL patients	Owen, Sophie I;Hossain, Faria;Ghosh, Prakash;Chowdhury, Rajashree;Hossain, Md Sakhawat;Jewell, Christopher;Cruz, Isra;Picado, Albert;Mondal, Dinesh;Adams, Emily R	10.1101/2020.05.26.20113431	Source	0	NO	2						-43978
329	10.1101/2020.05.26.20113456	2020-05-27	Preprint	medRxiv	Burden of COVID-19 pandemic in India: Perspectives from Health Infrastructure	Sahoo, Harihar;Mandal, Chaitali;Mishra, Suyash;Banerjee, Snigdha	10.1101/2020.05.26.20113456	Source	0	NO	2						-43978
330	10.1101/2020.05.26.20113464	2020-05-27	Preprint	medRxiv	The Potential Impact of Intensified Community Hand Hygiene Interventions on Respiratory tract Infections: A Modelling Study	Pham, Thi Mui;Mo, Yin;Cooper, Ben	10.1101/2020.05.26.20113464	Source	0	NO	2						-43978
331	10.1101/2020.05.26.20113480	2020-05-27	Preprint	medRxiv	Frailty and mortality in hospitalized older adults with COVID-19: retrospective observational study	Smet, Robert De;Mellaerts, Bea;Vandewinckele, Hannelore;Lybeert, Peter;Frans, Eric;Ombelet, Sara;Lemahieu, Wim;Symons, Rolf;Ho, Erwin;Frans, Johan;Smismans, Annick;Laurent, Michael R	10.1101/2020.05.26.20113480	Source	0	{u'is-preprint-of': [{u'asserted-by': u'subject', u'id': u'10.1016/j.jamda.2020.06.008', u'id-type': u'doi'}]}	1	2020-6-9	10.1016/j.jamda.2020.06.008	13	0		-43978
332	10.1101/2020.05.26.20113514	2020-05-27	Preprint	medRxiv	Infoveillance to Analyze Covid19 Impact on Central America Population	Saire, Josimar E Chire;Lemus Martin, Roselyn	10.1101/2020.05.26.20113514	Source	0	NO	2						-43978
333	10.1101/2020.05.26.20113696	2020-05-27	Preprint	medRxiv	Application of pooled testing in screening and estimating the prevalence of Covid-19	Guha, Pritha;Guha, Apratim;Bandyopadhyay, Tathagata	10.1101/2020.05.26.20113696	Source	0	NO	2						-43978
334	10.1101/2020.05.26.20113746	2020-05-27	Preprint	medRxiv	Can herd immunity be achieved without breaking ICUs?	Brouwer, Edward De;Raimondi, Daniele;Moreau, Yves	10.1101/2020.05.26.20113746	Source	0	NO	2						-43978
335	10.1101/2020.05.26.20113761	2020-05-27	Preprint	medRxiv	Differentiating COVID-19 from other types of pneumonia with convolutional neural networks	Ozsahin, Ilker;Onyebuchi, Confidence;Sekeroglu, Boran	10.1101/2020.05.26.20113761	Source	0	NO	2						-43978
336	10.1101/2020.05.26.20113787	2020-05-27	Preprint	medRxiv	COVID-Net: A deep learning based and interpretable predication model for the county-wise trajectories of COVID-19 in the United States	Tian, Ting;Jiang, Yukang;Zhang, Yuting;Li, Zhongfei;Wang, Xueqin;Zhang, Heping	10.1101/2020.05.26.20113787	Source	0	NO	2						-43978
342	10.1101/2020.05.27.20112888	2020-05-27	Preprint	medRxiv	Evaluation of performance of two SARS-CoV-2 Rapid whole-blood finger-stick IgM-IgG Combined Antibody Tests	Prazuck, Thierry;Colin, Mathilda;Giache, Susanna;Gubavu, Camelia;Seve, Aymeric;Rzepecki, Vincent;Chevereau Choquet, Marie;Kiani, Catherine;Rodi, Victor;Lyonnet, Elsa;Courtellemont, Laura;Guinard, Jerome;Pialoux, Gilles;Hocqueloux, Laurent	10.1101/2020.05.27.20112888	Source	0	NO	2						-43978
361	10.1101/2020.03.18.20038224	2020-05-26	Preprint	medRxiv	Assessing the Global Tendency of COVID-19 Outbreak	Liu, Qinghe;Liu, Zhicheng;Zhu, Junkai;Zhu, Yuhao;Li, Deqiang;Gao, Zefei;Zhou, Liuling;Tang, Yuanbo;Zhang, Xiang;Yang, Junyan;Wang, Qiao	10.1101/2020.03.18.20038224	Source	0	NO	2						-43977
362	10.1101/2020.04.15.20066720	2020-05-26	Preprint	medRxiv	Digital Herd Immunity and COVID-19	Bulchandani, Vir Bannerjee;Shivam, Saumya;Moudgalya, Sanjay;Sondhi, S L	10.1101/2020.04.15.20066720	Source	3	NO	2						-43977
363	10.1101/2020.04.23.20077719	2020-05-26	Preprint	medRxiv	A demographic scaling model for estimating the total number of COVID-19 infections	Bohk Ewald, Christina;Dudel, Christian;Myrskyla, Mikko	10.1101/2020.04.23.20077719	Source	1	NO	2						-43977
365	10.1101/2020.04.27.20078436	2020-05-26	Preprint	medRxiv	Full-spectrum dynamics of the coronavirus disease outbreak in Wuhan, China: a modeling study of 32,583 laboratory-confirmed cases	Hao, Xingjie;Cheng, Shanshan;Wu, Degang;Wu, Tangchun;Lin, Xihong;Wang, Chaolong	10.1101/2020.04.27.20078436	Source	0	NO	2						-43977
368	10.1101/2020.05.12.20099192	2020-05-26	Preprint	medRxiv	FORECASTING COVID-19 PANDEMIC: A DATA-DRIVEN ANALYSIS	Nabi, Khondoker Nazmoon	10.1101/2020.05.12.20099192	Source	0	NO	2						-43977
369	10.1101/2020.05.16.20104026	2020-05-26	Preprint	medRxiv	COVID-19: Spatial Analysis of Hospital Case-Fatality Rate in France	Souris, Marc;Gonzalez, Jean Paul	10.1101/2020.05.16.20104026	Source	0	NO	2						-43977
370	10.1101/2020.05.18.20106146	2020-05-26	Preprint	medRxiv	Forecasting COVID-19 cases and deaths in epidemic-mitigating European countries by Richards function-based regression analyses	Fu, Xinmiao	10.1101/2020.05.18.20106146	Source	0	NO	2						-43977
371	10.1101/2020.05.18.20106245	2020-05-26	Preprint	medRxiv	SARS-CoV-2-reactive interferon-γ-producing CD8+ T cells in patients hospitalized with Coronavirus viral disease-2019	Gimenez, Estela;Albert, Eliseo;Torres, Ignacio;Remigia, Maria Jose;Alcaraz, Maria Jesus;Galindo, Maria Jose;Blasco, Maria Luisa;Solano, Carlos;Forner, Maria Jose;Redon, Josep;Signes Costa, Jaime;Navarro, David	10.1101/2020.05.18.20106245	Source	1	NO	2						-43977
372	10.1101/2020.05.19.20105460	2020-05-26	Preprint	medRxiv	SARS-CoV-2 infection, clinical features and outcome of COVID-19 in United Kingdom nursing homes	Graham, Neil Sn;Junghans, Cornelia;Downes, Rawlda;Sendall, Catherine;Lai, Helen;Mckirdy, Annie;Elliott, Paul;Howard, Robert;Wingfield, David;Priestman, Miles;Ciechonska, Marta;Cameron, Loren;Storch, Marko;Crone, Michael;Freemont, Paul;Randell, Paul;Mclaren, Robert;Lang, Nicola;Ladhani, Shamez;Sanderson, Frances;Sharp, David J	10.1101/2020.05.19.20105460	Source	0	{u'is-preprint-of': [{u'asserted-by': u'subject', u'id': u'10.1016/j.jinf.2020.05.073', u'id-type': u'doi'}]}	1	2020-6-3	10.1016/j.jinf.2020.05.073	8	2		-43977
373	10.1101/2020.05.19.20106336	2020-05-26	Preprint	medRxiv	ROBUST COVID-19-RELATED CONDITION CLASSIFICATION NETWORK	Lucius, Maximiliano;Belvisi, Martin;Galmarini, Carlos Maria	10.1101/2020.05.19.20106336	Source	0	NO	2						-43977
374	10.1101/2020.05.19.20106344	2020-05-26	Preprint	medRxiv	Ethnic Disparities in Hospitalization for COVID-19: a Community-Based Cohort Study in the UK	Lassale, Camille;Gaye, Bamba;Hamer, Mark;Gale, Catharine R;David Batty, G	10.1101/2020.05.19.20106344	Source	0	NO	2						-43977
375	10.1101/2020.05.19.20106427	2020-05-26	Preprint	medRxiv	Comparing dynamics and determinants of SARS-CoV-2 transmissions among health care workers of adult and pediatric settings in central Paris	Contejean, Adrien;Leporrier, Jeremie;Canoui, Etienne;Alby Laurent, Fanny;Lafont, Emmanuel;Beaudeau, Lauren;Parize, Perrine;Lecieux, Fabienne;Greffet, Agnes;Cheron, Gerard;Gauzit, Remy;Fourgeaud, Jacques;L Honneur, Anne Sophie;Treluyer, Jean Marc;Charlier, Caroline;Casetta, Anne;Frange, Pierre;Leruez Ville, Marianne;Rozenberg, Flore;Lortholary, Olivier;Kerneis, Solen	10.1101/2020.05.19.20106427	Source	0	NO	2						-43977
376	10.1101/2020.05.19.20106468	2020-05-26	Preprint	medRxiv	Estimation of Case Fatality Rate during an Epidemic: an Example from COVID-19 Pandemic	Yunesian, Masud;Fotouhi, Akbar;Aghaei, Mina	10.1101/2020.05.19.20106468	Source	0	NO	2						-43977
377	10.1101/2020.05.19.20106484	2020-05-26	Preprint	medRxiv	Outdoor Air Pollutant Concentration and COVID-19 Infection in Wuhan, China	Han, Yang;Lam, Jacqueline C K;Li, Victor O K;Guo, Peiyang;Zhang, Qi;Wang, Andong;Crowcroft, Jon;Gozes, Illana;Fu, Jinqi;Gilani, Zafar;Wang, Shanshan	10.1101/2020.05.19.20106484	Source	0	NO	2						-43977
378	10.1101/2020.05.19.20106492	2020-05-26	Preprint	medRxiv	A modified SEIR Model with Confinement and Lockdown of COVID-19 for Costa Rica	De Camino Beck, Tomas	10.1101/2020.05.19.20106492	Source	0	NO	2						-43977
379	10.1101/2020.05.19.20106575	2020-05-26	Preprint	medRxiv	Mitigation Policies and Emergency Care Management in Europe's Ground Zero for COVID-19	Ciminelli, Gabriele;Garcia Mandico, Silvia	10.1101/2020.05.19.20106575	Source	0	NO	2						-43977
380	10.1101/2020.05.19.20106641	2020-05-26	Preprint	medRxiv	Study Data Element Mapping: Feasibility of Defining Common Data Elements Across COVID-19 Studies	Mathewson, Priscilla;Gordon, Ben;Snowley, Kay;Fennessy, Clara;Denniston, Alastair;Sebire, Neil	10.1101/2020.05.19.20106641	Source	0	NO	2						-43977
381	10.1101/2020.05.19.20106658	2020-05-26	Preprint	medRxiv	Investigation on the interaction between nifedipine and ritonavir containing antivirus regimens: a physiologically-based pharmacokinetic/pharmacodynamic analysis	Niu, Wan Jie;Li, Si Ze;Jin, Sha Sha;Lin, Xi Ying;Zhang, Meng Wan;Cai, Wei Min;Zhong, Ming Kang;Xiang, Xiao Qiang;Jiao, Zheng	10.1101/2020.05.19.20106658	Source	0	NO	2						-43977
382	10.1101/2020.05.19.20106740	2020-05-26	Preprint	medRxiv	Eruption of COVID-19 like illness in a remote village in Papua (Indonesia)	Burg, Elco Van;Burg Verhage, Wijnanda Van	10.1101/2020.05.19.20106740	Source	0	NO	2						-43977
383	10.1101/2020.05.19.20106781	2020-05-26	Preprint	medRxiv	Hypertension and renin-angiotensin system blockers are not associated with expression of Angiotensin Converting Enzyme 2 (ACE2) in the kidney	Jiang, Xiao;Eales, James M;Scannali, David;Nazgiewicz, Alicja;Prestes, Priscilla;Maier, Michelle;Denniff, Matthew J;Xu, Xiaoguang;Saluja, Sushant;Cano Gamez, Eddie;Wystrychowski, Wojciech;Szulinska, Monika;Antczak, Andrzej;Byars, Sean;Glyda, Maciej;Krol, Robert;Zywiec, Joanna;Zukowska Szczechowska, Ewa;Burrell, Louise M;Woolf, Adrian S;Greenstein, Adam;Bogdanski, Pawel;Keavney, Bernard;Morris, An…	10.1101/2020.05.19.20106781	Source	0	NO	2						-43977
384	10.1101/2020.05.19.20106799	2020-05-26	Preprint	medRxiv	Use of inhibitors of the renin angiotensin system and COVID-19 prognosis: a systematic review and meta-analysis	Barochiner, Jessica;Martinez, Rocio	10.1101/2020.05.19.20106799	Source	0	NO	2						-43977
385	10.1101/2020.05.19.20106856	2020-05-26	Preprint	medRxiv	Currently prescribed drugs in the UK that could up or downregulate ACE2 in COVID-19 disease: A systematic review	Dambha Miller, Hajira;Albasri, Ali;Hodgson, Sam;Wilcox, Christopher R;Khan, Shareen;Islam, Nazrul Nazrul;Little, Paul;Griffin, Simon J	10.1101/2020.05.19.20106856	Source	0	NO	2						-43977
386	10.1101/2020.05.19.20106906	2020-05-26	Preprint	medRxiv	Efficacy and Safety of Hydroxychloroquine and Chloroquine for COVID-19: A systematic review	Singh, Sonal;Moore, Thomas J	10.1101/2020.05.19.20106906	Source	0	NO	2						-43977
387	10.1101/2020.05.19.20106997	2020-05-26	Preprint	medRxiv	Hydroxychloroquine alone or in combination with azithromycin to prevent major clinical events in hospitalised patients with coronavirus infection (COVID-19): rationale and design of a randomised, controlled clinical trial	Cavalcanti, Alexandre B;Zampieri, Fernando G;Azevedo, Luciani Cp;Rosa, Regis G;Avezum, Alvaro;Veiga, Viviane C;Lopes, Renato D;Kawano Dourado, Leticia;Damiani, Lucas P;Pereira, Adriano J;Neto, Ary Serpa;Furtado, Remo;Tomazini, Bruno;Bozza, Fernando A;Maia, Israel S;Falavigna, Maicon;Lisboa, Thiago C;Fonseca, Henrique;Machado, Flavia R;Berwanger, Otavio;Investigators, Coalition Covid 19 Brazil I	10.1101/2020.05.19.20106997	Source	0	NO	2						-43977
388	10.1101/2020.05.19.20107094	2020-05-26	Preprint	medRxiv	Ethnic and regional variation in hospital mortality from COVID-19 in Brazil	Baqui, Pedro Otavio;Bica, Ioana;Marra, Valerio;Ercole, Ari;Schaar, Mihaela Van Der	10.1101/2020.05.19.20107094	Source	0	NO	2						-43977
389	10.1101/2020.05.19.20107102	2020-05-26	Preprint	medRxiv	COVID-19: A Chronological Review of the Neurological Repercussions - What do We Know by May, 2020?	Mei, Paulo Afonso;Loeb, Laura	10.1101/2020.05.19.20107102	Source	0	NO	2						-43977
390	10.1101/2020.05.19.20107201	2020-05-26	Preprint	medRxiv	Computational Simulation to Assess Patient Safety of Uncompensated COVID-19 Two-patient Ventilator Sharing Using the Pulse Physiology Engine	Webb, Jeffrey B;Bray, Aaron;Asare, Philip K;Clipp, Rachel B;Mehta, Yatin B;Penupolu, Sudheer;Patel, Aalpen A;Mark Poler, S	10.1101/2020.05.19.20107201	Source	0	NO	2						-43977
391	10.1101/2020.05.19.20107227	2020-05-26	Preprint	medRxiv	Determinants of cardiac adverse events of chloroquine and hydroxychloroquine in 20 years of drug safety surveillance reports	Cohen, Isaac V;Makunts, Tigran;Moumedjian, Talar;Issa, Masara;Abagyan, Ruben	10.1101/2020.05.19.20107227	Source	0	NO	2						-43977
392	10.1101/2020.05.19.20107326	2020-05-26	Preprint	medRxiv	The effect of multiple interventions to balance healthcare demand for controlling COVID-19 outbreaks: a modelling study	Yang, Po;Qi, Jun;Zhang, Shuhao;Bi, Gaoshan;Wang, Xulong;Yang, Yun;Sheng, Bin;Mao, Xuxin	10.1101/2020.05.19.20107326	Source	0	NO	2						-43977
393	10.1101/2020.05.19.20107359	2020-05-26	Preprint	medRxiv	Identification of severity zones for mitigation strategy assessment COVID-19 outbreak in Malaysia	Ahmad, Tahir;Ashaari, Azmirul;Awang, Siti Rahmah;Mamat, Siti Salwana;Mohamad, Wan Munirah Wan;Fuad, Amirul Aizad Ahmad;Hassan, Nurfarhana	10.1101/2020.05.19.20107359	Source	0	NO	2						-43977
394	10.1101/2020.05.19.20107391	2020-05-26	Preprint	medRxiv	Syndromic Surveillance for COVID-19 in Canada	Lapointe Shaw, Lauren;Rader, Benjamin;Astley, Christina M;Hawkins, Jared B;Bhatia, Deepit;Schatten, William J;Lee, Todd C;Liu, Jessica J;Ivers, Noah M;Stall, Nathan M;Gournis, Effie;Tuite, Ashleigh R;Fisman, David N;Bogoch, Isaac I;Brownstein, John S	10.1101/2020.05.19.20107391	Source	0	NO	2						-43977
395	10.1101/2020.05.20.20078915	2020-05-26	Preprint	medRxiv	Total and Stroke Related Imaging Utilization Patterns During the COVID-19 Pandemic	Tu, Long Hoang;Sharma, Richa;Malhotra, Ajay;Schindler, Joseph L;Forman, Howard P	10.1101/2020.05.20.20078915	Source	0	NO	2						-43977
396	10.1101/2020.05.20.20091694	2020-05-26	Preprint	medRxiv	Convalescent plasma therapy for the treatment of patients with COVID-19: Assessment of methods available for antibody detection and their correlation with neutralising antibody levels	Harvala, Heli;Robb, Matthew;Watkins, Nicholas;Ijaz, Samreen;Dicks, Steven;Patel, Mokika;Supasa, Pyadai;Dejnirattisai, Wanwisa;Liu, Chang;Mongkolsapaya, Juthathip;Brown, Abbie;Bailey, Daniel;Vipond, Richard;Grayson, Nicholas;Temperton, Nigel;Bolton, Jai;Fyfe, Alex;Gopal, Robin;Simmonds, Peter;Screaton, Gavin;Thompson, Craig P;Brooks, Tim;Zambon, Maria;Miflin, Gail;Roberts, David	10.1101/2020.05.20.20091694	Source	4	NO	2						-43977
397	10.1101/2020.05.20.20095406	2020-05-26	Preprint	medRxiv	Modeling the dynamics of COVID-19 using Q-SEIR model with age-stratified infection probability	Rayo, Joshua Frankie;Castro, Romulo De;Sevilleja, Jesus Emmanuel;Bongolan, Vena Pearl	10.1101/2020.05.20.20095406	Source	0	NO	2						-43977
398	10.1101/2020.05.20.20103762	2020-05-26	Preprint	medRxiv	Cancer and risk of COVID-19 through a general community survey	Lee, Karla A;Ma, Weinjie;Sikavi, Daniel R;Wolf, Jonathon;Steves, Claire J;Spector, Tim D;Chan, Andrew T	10.1101/2020.05.20.20103762	Source	0	NO	2						-43977
399	10.1101/2020.05.20.20104786	2020-05-26	Preprint	medRxiv	COVID-19 knowledge, risk perception and precautionary behaviour among Nigerians: A moderated mediation approach	Iorfa, Steven Kator;Ottu, Iboro F A;Oguntayo, Rotimi;Ayandele, Olusola;Kolawole, Samson O;Gandi, Joshua C;Dangiwa, Abdullahi L;Olapegba, Peter O	10.1101/2020.05.20.20104786	Source	0	NO	2						-43977
400	10.1101/2020.05.20.20106633	2020-05-26	Preprint	medRxiv	Clinical and Radiological Evaluations of COVID-19 Patients with Anosmia: Preliminary Report.	Lechien, Jerome R;Michel, Justin;Radulesco, Thomas;Chiesa Estomba, Carlos M;Vaira, Luigi A;Riu, Giacomo De;Sowerby, Leigh J;Hopkins, Claire;Saussez, Sven	10.1101/2020.05.20.20106633	Source	0	NO	2						-43977
401	10.1101/2020.05.20.20107607	2020-05-26	Preprint	medRxiv	Chansu Injection Improves the Respiratory Function of Severe COVID-19 Patients	Hu, Fen;Chen, Jiao;Chen, Hao;Zhu, Jin;Wang, Chen;Ni, Haibin;Cheng, Jianming;Cao, Peng;Hu, Xingxing	10.1101/2020.05.20.20107607	Source	0	NO	2						-43977
402	10.1101/2020.05.20.20107847	2020-05-26	Preprint	medRxiv	MACHINE LEARNING PREDICTION FOR COVID 19 PANDEMIC IN INDIA	Ogundokun, Roseline Oluwaseun;Awotunde, Joseph Bamidele	10.1101/2020.05.20.20107847	Source	0	NO	2						-43977
403	10.1101/2020.05.20.20108159	2020-05-26	Preprint	medRxiv	Automated assessment of COVID-19 pulmonary disease severity on chest radiographs using convolutional Siamese neural networks	Li, Matthew D;Arun, Nishanth Thumbavanam;Gidwani, Mishka;Chang, Ken;Deng, Francis;Little, Brent P;Mendoza, Dexter P;Lang, Min;Lee, Susanna I;O Shea, Aileen;Parakh, Anushri;Singh, Praveer;Kalpathy Cramer, Jayashree	10.1101/2020.05.20.20108159	Source	0	NO	2						-43977
404	10.1101/2020.05.21.20105486	2020-05-26	Preprint	medRxiv	SARS-CoV-2 RNA detected in blood samples from patients with COVID-19 is not associated with infectious virus	Andersson, Monique;Carcamo, Carolina V Arancibia;Auckland, Kathryn;Kenneth Baillie, J;Barnes, Eleanor;Beneke, Tom;Bibi, Sagida;Carroll, Miles;Crook, Derrick;Dingle, Kate;Dold, Christina;Downs, Louise O;Dunn, Laura;Eyre, David W;Jaramillo, Javier Gilbert;Simmonds, Heli Harvala;Hoosdally, Sarah;Ijaz, Samreen;James, Tim;James, William;Jeffery, Katie;Justice, Anita;Klenerman, Paul;Knight, Julian C;Kn…	10.1101/2020.05.21.20105486	Source	1	NO	2						-43977
405	10.1101/2020.05.21.20106195	2020-05-26	Preprint	medRxiv	Multiplexed and extraction-free amplification for simplified SARS-CoV-2 RT-PCR tests	Byrnes, Samantha A;Gallagher, Ryan;Steadman, Amy;Bennett, Crissa;Rivera, Rafael;Ortega, Corrie;Timothy Motley, S;Jain, Paras;Weigl, Bernhard H;Connelly, John T	10.1101/2020.05.21.20106195	Source	0	NO	2						-43977
406	10.1101/2020.05.21.20106518	2020-05-26	Preprint	medRxiv	Using Artificial Intelligence for COVID-19 Chest X-ray Diagnosis	Borkowski, Andrew A;Viswanadham, Narayan A;Brannon Thomas, L;Guzman, Rodney D;Deland, Lauren A;Mastorides, Stephen M	10.1101/2020.05.21.20106518	Source	0	NO	2						-43977
407	10.1101/2020.05.21.20107599	2020-05-26	Preprint	medRxiv	Clinical Utility of SARS-CoV-2 Whole Genome Sequencing in Deciphering Source of Infection	Takenouchi, Toshiki;Iwasaki, Yuka W;Harada, Sei;Ishizu, Hirotsugu;Uwamino, Yoshifumi;Uno, Shunsuke;Osada, Asami;Hasegawa, Naoki;Murata, Mitsuru;Takebayashi, Toru;Fukunaga, Koichi;Saya, Hideyuki;Kitagawa, Yuko;Amagai, Masayuki;Siomi, Haruhiko;Kosaki, Kenjiro	10.1101/2020.05.21.20107599	Source	0	NO	2						-43977
408	10.1101/2020.05.21.20108522	2020-05-26	Preprint	medRxiv	Expanding Covid-19 Testing: Mathematical Guidelines for the Optimal Sample Pool Size Given Positive Test Rate	Adams, Kayleigh	10.1101/2020.05.21.20108522	Source	0	NO	2						-43977
409	10.1101/2020.05.21.20108704	2020-05-26	Preprint	medRxiv	COVID-19 in Bangladesh: Measuring differences in individual precautionary behaviors among young adults	Imtiaz, Asif;Hossain, Md Akram;Khan, Noor Muhammad	10.1101/2020.05.21.20108704	Source	0	NO	2						-43977
410	10.1101/2020.05.21.20109397	2020-05-26	Preprint	medRxiv	Investigational treatments for COVID-19 may increase ventricular arrhythmia risk through drug interactions	Varshneya, Meera;Irurzun Arana, Itziar;Campana, Chiara;Dariolli, Rafael;Gutierrez, Amy;Pullinger, Taylor K;Sobie, Eric A	10.1101/2020.05.21.20109397	Source	0	NO	2						-43977
411	10.1101/2020.05.21.20109710	2020-05-26	Preprint	medRxiv	Prone Cardiopulmonary Resuscitation: A Rapid Scoping and Expanded Grey Literature Review for the COVID-19 Pandemic	Douma, Matthew John;Mackenzie, Ella;Loch, Tess;Tan, Maria C;Anderson, Dustin;Picard, Christopher;Milovanovic, Lazar;O Dochartaigh, Domhnall;Brindley, Peter G	10.1101/2020.05.21.20109710	Source	0	NO	2						-43977
412	10.1101/2020.05.21.20109728	2020-05-26	Preprint	medRxiv	Would India Really Touch the Peak of SARS COVID 19 Cases or Deaths in Near Future?	Gupta, Pramod K	10.1101/2020.05.21.20109728	Source	0	NO	2						-43977
413	10.1101/2020.05.22.20098350	2020-05-26	Preprint	medRxiv	A phenomenological algorithm for short-range predictions of the Covid-19 pandemics 2020	Chrusciel, Piotr T;Szybka, Sebastian J	10.1101/2020.05.22.20098350	Source	0	NO	2						-43977
414	10.1101/2020.05.22.20102525	2020-05-26	Preprint	medRxiv	Study on the expression levels of antibodies against SARS-CoV-2 at different period of disease and its related factors in 192 cases of COVID-19 patients	Ou, Jingyi;Tan, Mingkai;He, Haolan;Tan, Haiyan;Mai, Jiewen;Long, Yaoxiang;Jiang, Xiaowen;He, Qing;Huang, Ying;Li, Yan;Chen, Renshen;Li, Liya;Li, Fang;Shi, Yaling	10.1101/2020.05.22.20102525	Source	0	NO	2						-43977
415	10.1101/2020.05.22.20104679	2020-05-26	Preprint	medRxiv	COVIDTrach; the outcomes of mechanically ventilated COVID-19 patients undergoing tracheostomy in the UK: Interim Report 22nd May 2020	Covidtrach;Hamilton, Nick Ji	10.1101/2020.05.22.20104679	Source	1	NO	2						-43977
416	10.1101/2020.05.22.20106294	2020-05-26	Preprint	medRxiv	High-throughput immunoassays for SARS-CoV-2, considerable differences in performance when comparing three methods	Ekelund, Oskar;Ekblom, Kim;Somajo, Sofia;Pattison Granberg, Johanna;Olsson, Karl;Petersson, Annika	10.1101/2020.05.22.20106294	Source	0	NO	2						-43977
417	10.1101/2020.05.22.20106328	2020-05-26	Preprint	medRxiv	Diagnostic performances and thresholds: the key to harmonization in serological SARS-CoV-2 assays?	Plebani, Mario;Padoan, Andrea;Negrini, Davide;Carpinteri, Benedetta;Sciacovelli, Laura	10.1101/2020.05.22.20106328	Source	0	{u'is-preprint-of': [{u'asserted-by': u'subject', u'id': u'10.1016/j.cca.2020.05.050', u'id-type': u'doi'}]}	1	2020-5-30	10.1016/j.cca.2020.05.050	4	4		-43977
418	10.1101/2020.05.22.20106724	2020-05-26	Preprint	medRxiv	Emergence of Low-density Inflammatory Neutrophils Correlates with Hypercoagulable State and Disease Severity in COVID-19 Patients	Morrissey, Samantha M;Geller, Anne E;Hu, Xiaoling;Tieri, David;Cooke, Elizabeth A;Ding, Chuanlin;Woeste, Matthew;Zhange, Huang Ge;Cavallazi, Rodrigo;Clifford, Sean P;Chen, James;Kong, Maiying;Watson, Corey T;Huang, Jiapeng;Yan, Jun	10.1101/2020.05.22.20106724	Source	2	NO	2						-43977
419	10.1101/2020.05.22.20107292	2020-05-26	Preprint	medRxiv	Molecular analysis of several in-house rRT-PCR protocols for SARS-CoV-2 detection in the context of genetic variability of the virus in Colombia.	Alvarez Diaz, Diego Alejandro;Franco Munoz, Carlos;Laiton Donato, Katherine;Usme Ciro, Jose A;Franco Sierra, Nicolas D;Florez, Astrid C;Rangel, Sergio Gomez;Rodriguez, Luz Dary;Barbosa Ramirez, Juliana;Ospitia Baez, Erika X;Walteros, Diana M;Martinez, Martha L Ospina;Mercado Reyes, Marcela	10.1101/2020.05.22.20107292	Source	0	{u'is-preprint-of': [{u'asserted-by': u'subject', u'id': u'10.1016/j.meegid.2020.104390', u'id-type': u'doi'}]}	1	2020-6-4	10.1016/j.meegid.2020.104390	9	0		-43977
420	10.1101/2020.05.22.20108290	2020-05-26	Preprint	medRxiv	Knowledge, attitude, and practices of Community pharmacists about COVID-19: A cross-sectional survey in two provinces of Pakistan.	Muhammad, Khayal;Saqlain, Muhammad;Hamdard, Ataullah;Naveed, Muhammad;Umer, Muhammad Farooq;Khan, Siraj;Kamran, Muhammad;Rashid, Haroon;Kamran, Sohail;Khan, Muhammad Ijaz;Khan, Faiz Ullah;Hussain, Yaseen;Khan, Zakir	10.1101/2020.05.22.20108290	Source	0	NO	2						-43977
421	10.1101/2020.05.22.20109355	2020-05-26	Preprint	medRxiv	Use of High Flow Nasal Therapy to Treat Moderate to Severe Hypoxemic Respiratory Failure in COVID-19	Patel, Maulin;Gangemi, Andrew;Marron, Robert;Chowdhury, Junad;Yousef, Ibraheem;Zheng, Matthew;Mills, Nicole;Tragesser, Lauren;Giurintano, Julie;Gupta, Rohit;Gordon, Matthew;Rali, Parth;D Alonzo, Gilbert;Fleece, David;Zhao, Huaqing;Patlakh, Nicole;Criner, Gerard J	10.1101/2020.05.22.20109355	Source	0	NO	2						-43977
422	10.1101/2020.05.22.20109934	2020-05-26	Preprint	medRxiv	Organizing Pneumonia of COVID-19: Time-dependent Evolution and Outcome in CT Findings	Wang, Yan;Jin, Chao;Wu, Carol C;Zhao, Huifang;Liang, Ting;Liu, Zhe;Jian, Zhijie;Li, Runqing;Wang, Zekun;Li, Fen;Zhou, Jie;Cai, Shubao;Liu, Yang;Li, Hao;Li, Zhongyi;Liang, Yukun;Zhou, Heping;Wang, Xibin;Ren, Zhuanqin;Yang, Jian	10.1101/2020.05.22.20109934	Source	0	NO	2						-43977
423	10.1101/2020.05.22.20109959	2020-05-26	Preprint	medRxiv	CLINICAL CHARACTERISTICS AND PROGNOSTIC FACTORS FOR ICU ADMISSION OF PATIENTS WITH COVID-19 USING MACHINE LEARNING AND NATURAL LANGUAGE PROCESSING	Izquierdo, Jose Luis;Ancochea, Julio;Group, Savana Covid 19 Research;Soriano, Joan B	10.1101/2020.05.22.20109959	Source	0	NO	2						-43977
424	10.1101/2020.05.22.20109991	2020-05-26	Preprint	medRxiv	Is there an airborne component to the transmission of COVID-19? : a quantitative analysis study	Beggs, Clive B	10.1101/2020.05.22.20109991	Source	0	NO	2						-43977
425	10.1101/2020.05.22.20110064	2020-05-26	Preprint	medRxiv	Estimation of the Final Size of the COVID-19 Epidemic in Balochistan, Pakistan.	Arif, Muhammad	10.1101/2020.05.22.20110064	Source	0	NO	2						-43977
426	10.1101/2020.05.22.20110148	2020-05-26	Preprint	medRxiv	The lower COVID-19 related mortality and incidence rates in Eastern European countries are associated with delayed start of community circulation	Ylli, Alban;Wu, Yan Yan;Burazeri, Genc;Pirkle, Catherine M;Sentell, Tetine	10.1101/2020.05.22.20110148	Source	1	NO	2						-43977
427	10.1101/2020.05.22.20110544	2020-05-26	Preprint	medRxiv	IMPACT OF GLUCOCORTICOID TREATMENT IN SARS-COV-2 INFECTION MORTALITY: A RETROSPECTIVE CONTROLLED COHORT STUDY	Fernandez Cruz, Ana;Ruiz Antoran, Belen;Munoz Gomez, Ana;Sancho Lopez, Aranzazu;Mills Sanchez, Patricia;Centeno Soto, Gustavo Adolfo;Blanco Alonso, Silvia;Javaloyes Garachana, Laura;Galan Gomez, Amy;Valencia Alijo, Angela;Gomez Irusta, Javier;Payares Herrera, Concepcion;Morras Torre, Ignacio;Sanchez Chica, Enrique;Delgado Tellez De Cepeda, Laura;Callejas Diaz, Alejandro;Ramos Martinez, Antonio;Mu…	10.1101/2020.05.22.20110544	Source	0	NO	2						-43977
428	10.1101/2020.05.22.20110783	2020-05-26	Preprint	medRxiv	A Noncooperative Game Analysis for Controlling COVID-19 Outbreak	Bairagi, Anupam Kumar;Masud, Mehedi;Kim, Do Hyeon;Munir, Md Shirajum;Nahid, Abdullah Al;Abedin, Sarder Fakhrul;Alam, Kazi Masudul;Biswas, Sujit;Alshamrani, Sultan S;Han, Zhu;Hong, Choong Seon	10.1101/2020.05.22.20110783	Source	0	NO	2						-43977
430	10.1101/2020.05.23.20100024	2020-05-26	Preprint	medRxiv	Single-Cell Analysis Reveals Macrophage-Driven T Cell Dysfunction in Severe COVID-19 Patients	Liu, Xiaoqing;Zhu, Airu;He, Jiangping;Chen, Zhao;Liu, Longqi;Xu, Yuanda;Ye, Feng;Feng, Huijian;Luo, Lin;Cai, Baomei;Mai, Yuanbang;Lin, Lihui;Zhang, Zhekun;Chen, Sibei;Shi, Junjie;Wen, Lilan;Wei, Yuanjie;Zhuo, Jianfen;Zhao, Yingying;Li, Fang;Wei, Xiaoyu;Chen, Dingbin;Zhang, Xinmei;Zhong, Na;Huang, Yaling;Liu, He;Wang, Jinyong;Xu, Xun;Wang, Jie;Chen, Ruchong;Chen, Xinwen;Zhong, Nanshan;Zhao, Jinxia…	10.1101/2020.05.23.20100024	Source	1	NO	2						-43977
431	10.1101/2020.05.23.20101741	2020-05-26	Preprint	medRxiv	Suspected COVID-19 in primary care: how GP records contribute to understanding differences in prevalence by ethnicity.	Hull, Sally A;Williams, Crystal;Ashworth, Mark;Carvalho, Chris;Boomla, Kambiz	10.1101/2020.05.23.20101741	Source	0	NO	2						-43977
432	10.1101/2020.05.23.20105643	2020-05-26	Preprint	medRxiv	Is there hope for the Hajj? Using the SIR Model to Forecast COVID-19 Progression in the City of Makkah	Mujallad, Alaa F;Khoj, Haitham	10.1101/2020.05.23.20105643	Source	0	NO	2						-43977
433	10.1101/2020.05.23.20110452	2020-05-26	Preprint	medRxiv	Comprehensive genome analysis of 6,000 USA SARS-CoV-2 isolates reveals haplotype signatures and localized transmission patterns by state and by country	Shen, Lishuang;Bard, Jennifer Dien;Biegel, Jaclyn A;Judkins, Alexander R;Gai, Xiaowu	10.1101/2020.05.23.20110452	Source	2	NO	2						-43977
434	10.1101/2020.05.23.20110650	2020-05-26	Preprint	medRxiv	COVID-19 impact on consecutive neurological patients admitted to the emergency department	Pilotto, Andrea;Benussi, Alberto;Libri, Ilenia;Masciocchi, Stefano;Poli, Loris;Premi, Enrico;Alberici, Antonella;Baldelli, Enrico;Bonacina, Sonia;Brambilla, Laura;Benini, Matteo;Caratozzolo, Salvatore;Cortinovis, Matteo;Costa, Angelo;Piccinelli, Stefano Cotti;Cottini, Elisabetta;Cristillo, Viviana;Delrio, Ilenia;Filosto, Massimiliano;Gamba, Massimo;Gazzina, Stefano;Gilberti, Nicola;Gipponi, Stefa…	10.1101/2020.05.23.20110650	Source	0	NO	2						-43977
435	10.1101/2020.05.23.20110908	2020-05-26	Preprint	medRxiv	Incubation period of COVID-19 in the live-house cluster of accurately known infection events and delay time from symptom onset of public reporting observed in cases in Osaka, Japan	Tomie, Toshihisa	10.1101/2020.05.23.20110908	Source	0	NO	2						-43977
436	10.1101/2020.05.23.20110932	2020-05-26	Preprint	medRxiv	Remdesivir use in patients with coronavirus COVID-19 disease: a systematic review and meta-analysis	Alexander, Paul E;Piticaru, Joshua;Lewis, Kim;Aryal, Komal;Thomas, Priya;Szczeklik, Wojciech;Fronczek, Jakub;Polok, Kamil;Alhazzani, Waleed;Mammen, Manoj	10.1101/2020.05.23.20110932	Source	0	NO	2						-43977
437	10.1101/2020.05.23.20110965	2020-05-26	Preprint	medRxiv	Association of age, sex, comorbidities, and clinical symptoms with the severity and mortality of COVID-19 cases: a meta-analysis with 85 studies and 67299 cases	Islam, Mohammad Safiqul;Barek, Md Abdul;Aziz, Md Abdul;Aka, Tutun Das;Jakaria, Md	10.1101/2020.05.23.20110965	Source	0	NO	2						-43977
438	10.1101/2020.05.23.20110999	2020-05-26	Preprint	medRxiv	Modelling COVID-19 Transmission in the United States through Interstate and Foreign Travels and Evaluating Impact of Governmental Public Health Interventions	Shah, Nita H;Sheoran, Nisha;Jayswal, Ekta N;Shukla, Dhairya;Shukla, Nehal;Shukla, Jagdish;Shah, Yash	10.1101/2020.05.23.20110999	Source	0	NO	2						-43977
439	10.1101/2020.05.23.20111039	2020-05-26	Preprint	medRxiv	Worldwide and Regional Forecasting of Coronavirus (Covid-19) Spread using a Deep Learning Model	Direkoglu, Cem;Sah, Melike	10.1101/2020.05.23.20111039	Source	0	NO	2						-43977
440	10.1101/2020.05.23.20111054	2020-05-26	Preprint	medRxiv	Verification of two Alternative Do-it-yourself Equipment Respirators Seal as COVID-19 Protection (VADERS-CoV): a quality assessment pilot study	Pettinger, Marco;Momeni, Mona;Michaud, Clemence;Dyck, Michel Van;Kahn, David;Lemaire, Guillaume	10.1101/2020.05.23.20111054	Source	0	NO	2						-43977
441	10.1101/2020.05.23.20111062	2020-05-26	Preprint	medRxiv	Global lessons and Potential strategies in combating COVID-19 pandemic in Ethiopia: Systematic Review	Getaneh, Yimam;Yizengaw, Ajanaw;Adane, Sisay;Zealiyas, Kidist;Abate, Zelalem;Leulseged, Sileshi;Desalegn, Hailemichael;Yimer, Getnet;Abate, Ebba	10.1101/2020.05.23.20111062	Source	0	NO	2						-43977
442	10.1101/2020.05.23.20111104	2020-05-26	Preprint	medRxiv	Lifestyle acquired immunity, decentralized intelligent infrastructures and revised healthcare expenditures may limit pandemic catastrophe: a lesson from COVID-19	Ahmed, Asif;Haque, Tasnima;Rahman, Mohammad Mahmudur	10.1101/2020.05.23.20111104	Source	0	NO	2						-43977
443	10.1101/2020.05.23.20111294	2020-05-26	Preprint	medRxiv	Predicting COVID-19 spread and public health needs to contain the pandemic in West-Africa	Taboe, Beaugard Hemaho;Salako, Valere Kolawole;Ngonghala, Calistus N;Kakai, Romain Glele	10.1101/2020.05.23.20111294	Source	0	NO	2						-43977
444	10.1101/2020.05.23.20111310	2020-05-26	Preprint	medRxiv	No evidence for allelic association between Covid-19 and ACE2 genetic variants by direct exome sequencing in 99 SARS-CoV-2 positive patients	Novelli, Antonio;Biancolella, Michela;Borgiani, Paola;Cocciadiferro, Dario;Colona, Vito Luigi;D Apice, Maria Rosaria;Rogliani, Paola;Zaffina, Salvatore;Leonardis, Francesca;Campana, Andrea;Raponi, Massimiliano;Andreoni, Massimo;Grelli, Sandro;Novelli, Giuseppe	10.1101/2020.05.23.20111310	Source	0	NO	2						-43977
445	10.1101/2020.05.23.20111401	2020-05-26	Preprint	medRxiv	Association of Renin Angiotensin System Blockers with Outcomes in Patients with Covid-19: A Systematic Review and Meta-analysis	Garg, Aakash;Rout, Amit;Sharma, Abhishek;Fiorello, Brittany;Kostis, John B	10.1101/2020.05.23.20111401	Source	0	NO	2						-43977
446	10.1101/2020.05.23.20111450	2020-05-26	Preprint	medRxiv	The Outcome Impact of Early vs Late HFNC Oxygen Therapy in Elderly Patients with COVID-19 and ARDS	Deng, Liehua;Lei, Shaoqing;Jiang, Fang;Lubarsky, David A;Zhang, Liangqing;Liu, Danyong;Han, Conghua;Zhou, Dunrong;Wang, Zheng;Sun, Xiaocong;Zhang, Yuanli;Cheung, Chi Wai;Wang, Sheng;Xia, Zhong Yuan;Applegate, Richard L;Liu, Hong;Tang, Jing;Xia, Zhengyuan	10.1101/2020.05.23.20111450	Source	0	NO	2						-43977
447	10.1101/2020.05.23.20111468	2020-05-26	Preprint	medRxiv	Containing the Spread of Coronavirus Disease 2019 (COVID-19): Meteorological Factors and Control Strategies	Lin, Jun;Huang, Weihao;Wen, Muchen;Ma, Shuyi;Hua, Jiawen;Hu, Hang;Li, Dehong;Yin, Shan;Qian, Yanjun;Chen, Peiling;Zhang, Qiao;Yuan, Ningbo;Sun, Shaolong	10.1101/2020.05.23.20111468	Source	0	NO	2						-43977
448	10.1101/2020.05.23.20111484	2020-05-26	Preprint	medRxiv	Estimation of the case fatality rate based on stratification for the COVID-19 outbreak	Kim, Byungwon;Kim, Seonghong;Jang, Woncheol;Jung, Sungkyu;Lim, Johan	10.1101/2020.05.23.20111484	Source	0	NO	2						-43977
449	10.1101/2020.05.23.20111500	2020-05-26	Preprint	medRxiv	Time delay epidemic model for COVID-19	Maleewong, Montri	10.1101/2020.05.23.20111500	Source	0	NO	2						-43977
450	10.1101/2020.05.23.20111526	2020-05-26	Preprint	medRxiv	Hasty Reduction of COVID-19 Lockdown Measures Leads to the Second Wave of Infection	Hazem, Yara;Natarajan, Suchitra;Berikaa, Essam	10.1101/2020.05.23.20111526	Source	0	NO	2						-43977
451	10.1101/2020.05.24.20103648	2020-05-26	Preprint	medRxiv	Ataxia as a presenting manifestation of COVID -19: Report of a single case	Mukherjee, Debaleena;Sarkar, Peyalee;Dubey, Souvik;Ray, Biman Kanti;Pandit, Alak;Lahiri, Durjoy	10.1101/2020.05.24.20103648	Source	0	NO	2						-43977
452	10.1101/2020.05.24.20104414	2020-05-26	Preprint	medRxiv	Risk of infection and hospitalization by Covid-19 in Mexico: a case-control study	Berumen, Jaime;Schmulson, Max;Alegre, Jesus;Guerrero, Guadalupe;Olaiz, Gustavo;Wong Chew, Rosa M;Larriva Sahd, Jorge;Cantu Brito, Carlos;Ochoa Guzman, Ana;Garcilazo Avila, Adrian;Gonzalez Carballo, Carlos;Chiquete, Erwin	10.1101/2020.05.24.20104414	Source	0	NO	2						-43977
453	10.1101/2020.05.24.20110205	2020-05-26	Preprint	medRxiv	SARS-CoV-2 detection in nasopharyngeal throat swabs by metagenomics	Tan, Le Van;Hong, Nguyen Thi Thu;Ngoc, Nghiem My;Thanh, Tran Tan;Lam, Vo Thanh;Nguyet, Lam Anh;Nhuc, Le Nguyen Truc;Ny, Nguyen Thi Han;Minh, Ngo Ngoc Quang;Man, Dinh Nguyen Huy;Hang, Vu Thi Ty;Khanh, Phan Nguyen Quoc;Xuan, Tran Chan;Phong, Nguyen Thanh;Tu, Tran Nguyen Hoang;Hien, Tran Tinh;Hung, Le Manh;Truong, Nguyen Thanh;Yen, Lam Minh;Dung, Nguyen Thanh;Thwaites, Guy;Nguyen, Chau	10.1101/2020.05.24.20110205	Source	0	NO	2						-43977
454	10.1101/2020.05.24.20111013	2020-05-26	Preprint	medRxiv	Noninvasive respiratory support in acute hypoxemic respiratory failure associated with COVID-19 and other viral infections	Crimi, Claudia;Noto, Alberto;Cortegiani, Andrea;Impellizzeri, Pietro;Elliott, Mark W;Ambrosino, Nicolino;Gregoretti, Cesare	10.1101/2020.05.24.20111013	Source	0	NO	2						-43977
455	10.1101/2020.05.24.20111245	2020-05-26	Preprint	medRxiv	IgG serology in health care and administrative staff populations from 7 hospital representative of different exposures to SARS-CoV-2 in Lombardy, Italy	Sandri, Maria Teresa;Azzolini, Elena;Torri, Valter;Carloni, Sara;Tedeschi, Michele;Castoldi, Massimo;Mantovani, Alberto;Rescigno, Maria	10.1101/2020.05.24.20111245	Source	0	NO	2						-43977
456	10.1101/2020.05.24.20111633	2020-05-26	Preprint	medRxiv	Pitting the Gumbel and logistic growth models against one another to model COVID-19 spread	Bekker, Andriette;Yoo, Keunyoung;Arashi, Mohammad	10.1101/2020.05.24.20111633	Source	0	NO	2						-43977
457	10.1101/2020.05.24.20111666	2020-05-26	Preprint	medRxiv	Evaluation of the disinfecting capacity of ozone in emergency vehicles.	Biurrun, Jorge;Garcia, Begona;Perez, Andrea;Kochan, Grazyna;Escors, David;Crespo, Jose;Lasa, Inigo;Echarri, Alfredo	10.1101/2020.05.24.20111666	Source	0	NO	2						-43977
458	10.1101/2020.05.24.20111682	2020-05-26	Preprint	medRxiv	Evaluation of ELISA tests for the qualitative determination of IgG, IgM and IgA to SARS-CoV-2	Colavita, Francesca;Brogi, Alessandra;Lapa, Daniele;Bordi, Licia;Matusali, Giulia;Meschi, Silvia;Marsella, Patrizia;Tesi, Giulia;Bandini, Tommaso;Caro, Antonino Di;Capobianchi, Maria Rosaria;Castilletti, Concetta	10.1101/2020.05.24.20111682	Source	0	NO	2						-43977
459	10.1101/2020.05.24.20111724	2020-05-26	Preprint	medRxiv	COVID-19: Impact of Obesity and Diabetes in Disease Severity	Al Sabah, Salman K;Al Haddad, Mohannad;Youha, Sarah Al;Jamal, Mohammad H;Al Mazeedi, Sulaiman	10.1101/2020.05.24.20111724	Source	0	NO	2						-43977
460	10.1101/2020.05.24.20111732	2020-05-26	Preprint	medRxiv	Serum responses of children with Kawasaki Disease against SARS-CoV-2 proteins.	Chang, Arthur;Croix, Michael;Kenney, Patrick;Baron, Sarah;Hicar, Mark	10.1101/2020.05.24.20111732	Source	0	NO	2						-43977
461	10.1101/2020.05.24.20111765	2020-05-26	Preprint	medRxiv	Age, gender and COVID-19 infections	Sobotka, Tomas;Brzozowska, Zuzanna;Muttarak, Raya;Zeman, Krystof;Lego, Vanessa Di	10.1101/2020.05.24.20111765	Source	0	NO	2						-43977
462	10.1101/2020.05.24.20111773	2020-05-26	Preprint	medRxiv	Diagnostic performance of CT and its key signs for COVID-19: A systematic review and meta-analysis	Li, Kai;Wu, Xiuting;Zhong, Yuhui;Qin, Wanyue;Zhang, Zhenxi	10.1101/2020.05.24.20111773	Source	0	NO	2						-43977
463	10.1101/2020.05.24.20111799	2020-05-26	Preprint	medRxiv	Effect of various treatment modalities on the novel coronavirus (nCOV-2019) infection in humans: a systematic review &amp; meta-analysis	Misra, Shubham;Nath, Manabesh;Hadda, Vijay;Vibha, Deepti	10.1101/2020.05.24.20111799	Source	0	NO	2						-43977
464	10.1101/2020.05.24.20111807	2020-05-26	Preprint	medRxiv	1-C Nonlinear Covid-19 Epidemic Model and Application to the Epidemic Prediction in France	Quadrat, Jean Pierre	10.1101/2020.05.24.20111807	Source	0	NO	2						-43977
465	10.1101/2020.05.24.20111823	2020-05-26	Preprint	medRxiv	Characteristics and predictors of hospitalization and death in the first 9,519 cases with a positive RT-PCR test for SARS-CoV-2 in Denmark: A nationwide cohort	Reilev, Mette;Kristensen, Kasper Bruun;Pottegaard, Anton;Lund, Lars Christian;Hallas, Jesper;Ernst, Martin Thomsen;Christiansen, Christian Fynbo;Soerensen, Henrik Toft;Johansen, Nanna Borup;Brun, Nikolai Constantin;Voldstedlund, Marianne;Stoevring, Henrik;Thomsen, Marianne Kragh;Christensen, Steffen;Gubbels, Sophie;Krause, Tyra Grove;Moelbak, Kaare;Thomsen, Reimar Wernich	10.1101/2020.05.24.20111823	Source	0	NO	2						-43977
[truncated: 3,990 more rows]

## Sheet: Summary
Search Details
Query
Search Fields	Abstract; Author Affiliation; Authors; Condition; DOI; First Author; Full Text; Last Author; PMID; Supplemental Text; System ID; Title
Advanced Filters
Publication Date	From: 2020-01-01 To: 2020-05-31
[truncated: 3 more rows]

## Sheet: Facets
Top 100 values where applicable.
[truncated: 101 more rows]

[truncated: 1 more sheets: published version DOI extractio]
